# Supplementary material for: Defining albumin as a glycoprotein with multiple N-linked glycosylation sites
Source: J Transl Med. 2024 May 13;22:454. doi: 10.1186/s12967-024-05000-5 (PMC11090807; doi:10.1186/s12967-024-05000-5)
Supplement: Supplementary file 3 — Additional file 3: Additional Tables. Additional information on glycopeptides identified by SEC- and MAX-based enrichment; albumin-derived glycopeptides identified in additional volunteer donor samples; glycopeptides identified from bovine and rabbit serum albumin samples. [file 12967_2024_5000_MOESM3_ESM.xlsx]

## Sheet: Table S1
Garapati, K. et al. (2024), Defining albumin as a glycoprotein with multiple N-linked glycosylation sites
Table S1. List of glycopeptides detected by discovery analysis of SEC-enriched samples.
Peptide sequence (N in N-x-S/T/C/V replaced with J)	Glycan composition	Glycosylation site in protein	Protein accession (UniProt)	Gene symbol	Peak Area
					Individual 1	Individual 2	Individual 3
HSHNJJSSDLHPHK	Hex6HexNAc5NeuAc3	344	P04196	HRG			18125900
HJSTGCLR	Hex5HexNAc4NeuAc1	291	P10909	CLU	301719600	280988100	73416800
YKJNSDISSTR	Hex5HexNAc4Fuc1	46	P01871	IGHM	2128119000	1045754390	2151645221
YKJNSDISSTR	Hex6HexNAc3NeuAc1	46	P01871	IGHM	395238840	96899400	695176540
YKJNSDISSTR	Hex6HexNAc4NeuAc1	46	P01871	IGHM	1465358000	519957700	1683758000
YKJNSDISSTR	Hex5HexNAc4NeuAc1Fuc1	46	P01871	IGHM	39892598164	13115986500	16275883762
YKJNSDISSTR	Hex4HexNAc3Fuc1	46	P01871	IGHM	527817400	112515910	413479184
YKJNSDISSTR	Hex5HexNAc4	46	P01871	IGHM	98755720	6252000	66809300
YKJNSDISSTR	Hex5HexNAc3NeuAc1	46	P01871	IGHM	479541180	119779900	1067044800
YKJNSDISSTR	Hex5HexNAc4NeuAc1	46	P01871	IGHM	1250904400	268848800	5806132780
YKJNSDISSTR	Hex4HexNAc4Fuc1	46	P01871	IGHM	239133420	36998700	60536580
YKJNSDISSTR	Hex5HexNAc4NeuAc1Fuc2	46	P01871	IGHM	35336440	43215280	144671400
YKJNSDISSTR	Hex6HexNAc3NeuAc1Fuc1	46	P01871	IGHM	933774780	158922300	1036398910
YKJNSDISSTR	Hex3HexNAc3Fuc1	46	P01871	IGHM	88842120	64319400	53780210
YKJNSDISSTR	Hex5HexNAc5Fuc1	46	P01871	IGHM	3854422120	1110098350	1136966680
YKJNSDISSTR	Hex6HexNAc4NeuAc1Fuc1	46	P01871	IGHM	69217660	64366680	280065900
YKJNSDISSTR	Hex5HexNAc5NeuAc1Fuc1	46	P01871	IGHM	45384428020	25971543220	10698038200
YKJNSDISSTR	Hex5HexNAc3	46	P01871	IGHM			6813900
YKJNSDISSTR	Hex4HexNAc2	46	P01871	IGHM			880106
YKJNSDISSTR	Hex6HexNAc3	46	P01871	IGHM			1248930
YKJNSDISSTR	Hex4HexNAc3NeuAc1	46	P01871	IGHM	294697420	5586250	547276706
YKJNSDISSTR	Hex6HexNAc3Fuc1	46	P01871	IGHM	15531780		31253940
YKJNSDISSTR	Hex5HexNAc3Fuc1	46	P01871	IGHM	3418360		26467960
YKJNSDISSTR	Hex3HexNAc3	46	P01871	IGHM	4844080		2978430
YKJNSDISSTR	Hex5HexNAc5	46	P01871	IGHM	634116000	25320100	31195200
YKJNSDISSTR	Hex5HexNAc3NeuAc1Fuc1	46	P01871	IGHM	511070200	205944940	856589780
YKJNSDISSTR	Hex4HexNAc3NeuAc2Fuc2	46	P01871	IGHM	232346000	158641207	401086400
YKJNSDISSTR	Hex6HexNAc3NeuAc2	46	P01871	IGHM			5904190
YKJNSDISSTR	Hex4HexNAc3NeuAc1Fuc1	46	P01871	IGHM	8341511720	3167093940	4457117144
YKJNSDISSTR	Hex4HexNAc2Fuc1	46	P01871	IGHM			2620690
YKJNSDISSTR	Hex7HexNAc4Fuc1	46	P01871	IGHM			96387800
YKJNSDISSTR	Hex4HexNAc3	46	P01871	IGHM	12401280		9441410
YKJNSDISSTR	Hex4HexNAc4	46	P01871	IGHM	54035200		22728120
YKJNSDISSTR	Hex5HexNAc6	46	P01871	IGHM			20782260
YKJNSDISSTR	Hex5HexNAc5NeuAc1Fuc2	46	P01871	IGHM	43170200	20522720	95797800
YKJNSDISSTR	Hex3HexNAc2Fuc1	46	P01871	IGHM	44084020	3841320	36655805
YKJNSDISSTR	Hex4HexNAc4NeuAc1	46	P01871	IGHM	85349882	138332000	347377783
YKJNSDISSTR	Hex4HexNAc4NeuAc1Fuc1	46	P01871	IGHM	157102220	20919060	57676620
YKJNSDISSTR	Hex4HexNAc4NeuAc2	46	P01871	IGHM			5173360
YKJNSDISSTR	Hex4HexNAc5NeuAc1	46	P01871	IGHM	310012960		49055190
YKJNSDISSTR	Hex7HexNAc5	46	P01871	IGHM			25562800
JNSDISSTR	Hex10HexNAc2	46	P01871	IGHM			15742700
GHVJITR	Hex5HexNAc4NeuAc1	121	P00734	F2	54225800	11372900	50672246
YKJNSDISSTR	Hex5HexNAc3NeuAc2Fuc1	46	P01871	IGHM		7152580	18984380
YKJNSDISSTR	Hex5HexNAc5NeuAc1	46	P01871	IGHM	12402706240	1865823420	6826467740
JNSDISSTR	Hex5HexNAc5Fuc4	46	P01871	IGHM			467832000
YKJNSDISSTR	Hex6HexNAc5NeuAc1	46	P01871	IGHM	847569840	425819600	494708310
YKJNSDISSTR	Hex4HexNAc5NeuAc1Fuc1	46	P01871	IGHM	1758571520	528599700	215256810
YKJNSDISSTR	Hex6HexNAc3NeuAc1Fuc2	46	P01871	IGHM			9854480
YKJNSDISSTR	Hex4HexNAc5Fuc3	46	P01871	IGHM			8733170
YKJNSDISSTR	Hex3HexNAc4	46	P01871	IGHM	10560700		2524100
YKJNSDISSTR	Hex5HexNAc4NeuAc2	46	P01871	IGHM	276257800	91828720	140002287
YKJNSDISSTR	Hex4HexNAc3NeuAc1Fuc2	46	P01871	IGHM			1995980
YKJNSDISSTR	Hex4HexNAc3NeuAc2Fuc1	46	P01871	IGHM			13194300
YKJNSDISSTR	Hex5HexNAc6NeuAc1	46	P01871	IGHM	253902000	144767060	107489338
YKJNSDISSTR	Hex5HexNAc6Fuc1	46	P01871	IGHM			69861000
YKJNSDISSTR	Hex6HexNAc4NeuAc2	46	P01871	IGHM	27463800	3798260	9118120
YKJNSDISSTR	Hex4HexNAc4Fuc2	46	P01871	IGHM			238179000
YKJNSDISSTR	Hex6HexNAc5NeuAc1Fuc1	46	P01871	IGHM	370401400	74693100	130715090
YKJNSDISSTR	Hex5HexNAc4NeuAc2Fuc1	46	P01871	IGHM	939965260	1684906210	369334670
YKJNSDISSTR	Hex5HexNAc4Fuc4	46	P01871	IGHM			16450700
YKJNSDISSTR	Hex3HexNAc4Fuc1	46	P01871	IGHM	113327400		26323260
YKJNSDISSTR	Hex4HexNAc5Fuc1	46	P01871	IGHM	242853280	14709900	33168000
YKJNSDISSTR	Hex3HexNAc4Fuc3	46	P01871	IGHM			3671260
YKJNSDISSTR	Hex5HexNAc7	46	P01871	IGHM			10339000
YKJNSDISSTR	Hex5HexNAc5NeuAc2	46	P01871	IGHM	302676760	12878259	78753200
YKJNSDISSTR	Hex5HexNAc3NeuAc2Fuc2	46	P01871	IGHM	91159400	17498120	27667000
VJISCK	Hex5HexNAc5	2	P06315	IGKV5-2			2003840
NEEYJK	Hex3HexNAc7Fuc2	56	P02763;P19652	ORM1;ORM2	50377600	27158900	8260040
JNSDISSTR	Hex6HexNAc4Fuc3	46	P01871	IGHM			3818970
YKJNSDISSTR	Hex4HexNAc4NeuAc2Fuc2	46	P01871	IGHM		8912390	37644500
JNSDISSTR	Hex5HexNAc4Fuc4	46	P01871	IGHM			150590000
EEQYJSTYR	Hex5HexNAc4Fuc1	180	P01857	IGHG1	4524643560	1257882830	42288503880
JQSSLLHK	Hex4HexNAc5NeuAc1Fuc1	181	Q86WJ1	CHD1L			3909380
RHEEGHMLJCTCFGQGR	Hex5HexNAc4	542	P02751	FN1			2801820
RHEEGHMLJCTCFGQGR	Hex5HexNAc4Fuc1	542	P02751	FN1			119692339
TKPREEQYJSTYR	Hex5HexNAc4NeuAc2Fuc1	180	P01857	IGHG1	83498000	43856300	169051400
KTLFCJASK	Hex5HexNAc4NeuAc1	64	P20851	C4BPB			9610680
TKPREEQFJSTFR	Hex5HexNAc4Fuc1	176	P01859	IGHG2	57121200	23069500	497396760
TLLJASR	Hex5HexNAc5	367	P01880	IGHD		3978880	271593830
TLLJASR	Hex4HexNAc4	367	P01880	IGHD		3906690	93365730
TLLJASR	Hex6HexNAc5	367	P01880	IGHD			13776600
TLLJASR	Hex4HexNAc5	367	P01880	IGHD		10891500	194232300
TLLJASR	Hex3HexNAc4	367	P01880	IGHD			10509180
TLLJASR	Hex9HexNAc2	367	P01880	IGHD			4050700
TLLJASR	Hex5HexNAc5Fuc1	367	P01880	IGHD			31901100
EEQYJSTYR	Hex5HexNAc4NeuAc1Fuc1	180	P01857	IGHG1	11018652800	12641637030	12419597400
EEQYJSTYR	Hex5HexNAc3NeuAc1	180	P01857	IGHG1			14945200
EEQYJSTYR	Hex5HexNAc4NeuAc1	180	P01857	IGHG1	1123810000	1255235000	1332583890
EEQYJSTYR	Hex5HexNAc3NeuAc1Fuc1	180	P01857	IGHG1	23185400	35254400	53307160
TKPREEQFJSTFR	Hex5HexNAc5Fuc1	176	P01859	IGHG2			39587200
TLLJASR	Hex4HexNAc5Fuc1	367	P01880	IGHD		9294100	45670500
DTFVJASR	Hex5HexNAc4Fuc1	238	P05155	SERPING1	14479200	8049490	7416536
EEQYJSTYR	Hex4HexNAc4NeuAc1Fuc1	180	P01857	IGHG1	2757402420	2181077930	1746877700
EEQYJSTYR	Hex4HexNAc3NeuAc1Fuc1	180	P01857	IGHG1	150849600	83482500	72684330
EEQYJSTYR	Hex4HexNAc3NeuAc1	180	P01857	IGHG1	7634460		15563100
EEQYJSTYR	Hex4HexNAc4NeuAc1	180	P01857	IGHG1	325376000	77101800	312631800
EEQYJSTYR	Hex3HexNAc2Fuc1	180	P01857	IGHG1	15996420		1526300
DTFVJASR	Hex5HexNAc5Fuc1	238	P05155	SERPING1	9834320	6968760	16372900
YAEDKFJETTEK	Hex5HexNAc4NeuAc1	402	P43652	AFM	6674080	4487870	6225380
RHEEGHMLJCTCFGQGR	Hex4HexNAc3Fuc1	542	P02751	FN1			6523322
TKPREEQFJSTYR	Hex5HexNAc4NeuAc2Fuc1	177	P01861	IGHG4	11539220	35450500	8463870
RJHSCEPCQTLAVR	Hex5HexNAc4NeuAc2	433	P00748	F12	145290800	64554000	67387160
NLFLJHSEJATAK	Hex5HexNAc4	207	P00738;P00739	HP;HPR	14158240	1569190	7304300
QEPERJECFLQHK	Hex5HexNAc4NeuAc2	123	P02768	ALB	1017151600	1286196000	573412500
EEQFJSTFR	Hex5HexNAc4Fuc1	176	P01859	IGHG2	7470948280	17619979750	16419084260
KLJYTLSQGHR	Hex5HexNAc4NeuAc2	128	P15144	ANPEP			1644690
TPLTAJITK	Hex5HexNAc4	205	P01877	IGHA2	4980040		4429889
TPLTAJITK	Hex5HexNAc4Fuc1	205	P01877	IGHA2	517245060	175460580	343663190
TPLTAJITK	Hex4HexNAc3Fuc1	205	P01877	IGHA2	202401360	46408520	132338830
TPLTAJITK	Hex4HexNAc4	205	P01877	IGHA2	24425600	2689980	19646320
TPLTAJITK	Hex4HexNAc4Fuc1	205	P01877	IGHA2	685286680	150299100	410907240
TPLTAJITK	Hex5HexNAc5Fuc1	205	P01877	IGHA2	4507211720	1440235740	3542287610
EEQFJSTFR	Hex4HexNAc3Fuc1	176	P01859	IGHG2	1388949680	4764139990	3416248270
TPLTAJITK	Hex4HexNAc5	205	P01877	IGHA2		6975060	30303400
EEQFJSTFR	Hex3HexNAc3Fuc1	176	P01859	IGHG2	5929401740	17869345000	13706473520
TPLTAJITK	Hex4HexNAc5Fuc1	205	P01877	IGHA2	1571846160	357509800	1193428710
TPLTAJITK	Hex3HexNAc4Fuc1	205	P01877	IGHA2	186834160	32548880	112942440
TPLTAJITK	Hex5HexNAc5	205	P01877	IGHA2	157646800		98435400
TPLTAJITK	Hex5HexNAc5Fuc2	205	P01877	IGHA2	89161620	37494490	138526670
EEQFJSTYR	Hex5HexNAc4NeuAc1Fuc1	177	P01861	IGHG4	1475917000	1977805570	1745794340
TPLTAJITK	Hex3HexNAc5Fuc1	205	P01877	IGHA2	74054400	15883100	101228700
EEQFJSTFR	Hex5HexNAc5Fuc1	176	P01859	IGHG2	489714000	1947033200	2480605300
EEQFJSTFR	Hex6HexNAc4Fuc1	176	P01859	IGHG2		45681240	35920970
EEQFJSTFR	Hex5HexNAc4Fuc2	176	P01859	IGHG2		116763900	143320900
HEEGHMLJCTCFGQGR	Hex5HexNAc4NeuAc2	542	P02751	FN1	405126860	257555980	66522990
EEQFJSTFR	Hex5HexNAc5Fuc2	176	P01859	IGHG2		27614600	11053800
TKPREEQFJSTFR	Hex5HexNAc4NeuAc2Fuc1	176	P01859	IGHG2	99344200	84274460	25144900
EEQFJSTFR	Hex4HexNAc4Fuc1	176	P01859	IGHG2	27588403980	76283185350	104820563200
AAINKWVSJKTEGR	Hex5HexNAc4NeuAc2	224	P01008	SERPINC1	177819600	67389100	120346370
TCQAWSSMTPHQHJR	Hex5HexNAc4NeuAc2	61	P08519	LPA		4718660	17089000
TKPREEQFJSTFR	Hex5HexNAc5NeuAc2Fuc1	176	P01859	IGHG2	28603000	28965900	11019700
AAINKWVSJKTEGR	Hex5HexNAc4NeuAc1	224	P01008	SERPINC1	4381680		2592090
PREEQFJSTFR	Hex5HexNAc4NeuAc1Fuc1	176	P01859	IGHG2	6123680	16029300	6482620
AAINKWVSJKTEGR	Hex4HexNAc3Fuc2	224	P01008	SERPINC1			1828130
FVEGSHJSTVSLTTK	Hex5HexNAc4NeuAc1	3411	P04114	APOB	1379248580	3137755500	2109530560
FVEGSHJSTVSLTTK	Hex5HexNAc3NeuAc1	3411	P04114	APOB	409567840	1543403330	334369400
FVEGSHJSTVSLTTK	Hex4HexNAc3NeuAc1	3411	P04114	APOB	47295400	242722400	31316300
IDSTGJVTNELR	Hex9HexNAc2	416	O75882	ATRN	36251000	21238200	11556000
IDSTGJVTNELR	Hex8HexNAc2	416	O75882	ATRN	56339200	29226500	19530900
IDSTGJVTNELR	Hex7HexNAc2	416	O75882	ATRN	43630600	24655300	19991500
IDSTGJVTNELR	Hex6HexNAc2	416	O75882	ATRN	4538680	61671750	12064500
AAIPSALDTJSSK	Hex5HexNAc2	551	Q08380	LGALS3BP	17570060	12448100	2863750
IDSTGJVTNELR	Hex6HexNAc3	416	O75882	ATRN	10478540	5594630	2286950
QEPERJECFLQHKDDNPNLPR	Hex5HexNAc4Fuc2	123	P02768	ALB			3630780
IDSTGJVTNELR	Hex5HexNAc2	416	O75882	ATRN	50816880	32903200	34747600
NLFLJHSEJATAK	Hex5HexNAc4NeuAc1	211	P00738;P00739	HP;HPR	95792400	9785490	17104800
IDSTGJVTNELR	Hex4HexNAc2	416	O75882	ATRN		2714020	1463030
NLFLJHSEJATAK	Hex4HexNAc3NeuAc1	207	P00738;P00739	HP;HPR	9251920		4615410
WJJTGCQALPSQDEGPSK	Hex4HexNAc5	499	P01833	PIGR	2068300		2761650
CATPHGDJASLEATFVKR	Hex6HexNAc5NeuAc1Fuc1	98	P23142	FBLN1	10639180	9008750	19463340
TPLTAJITK	Hex5HexNAc4NeuAc1Fuc1	205	P01877	IGHA2	10244091060	646058190	9767420630
TPLTAJITK	Hex5HexNAc5NeuAc1Fuc1	205	P01877	IGHA2	12783989680	3397993600	7628752060
EJISDPTSPLR	Hex5HexNAc4	71	P01591	JCHAIN	67741560	40038290	71701890
EJISDPTSPLR	Hex4HexNAc3	71	P01591	JCHAIN	69606800	12737100	60688890
CATPHGDJASLEATFVKR	Hex5HexNAc4NeuAc1Fuc1	98	P23142	FBLN1		5199080	6396960
GLJVTLSSTGR	Hex5HexNAc5Fuc1	1328	P0C0L4;P0C0L5	C4A;C4B_2		12385070	13594770
EJISDPTSPLR	Hex5HexNAc5	71	P01591	JCHAIN	573015600	114341900	193761360
EJISDPTSPLR	Hex4HexNAc4	71	P01591	JCHAIN	44525800		10762870
GLJVTLSSTGR	Hex4HexNAc5Fuc1	1328	P0C0L4;P0C0L5	C4A;C4B_2		6136170	6524800
QEPERJECFLQHKDDNPNLPR	Hex5HexNAc4NeuAc2	123	P02768	ALB	1545774000	521042670	266807680
QEPERJECFLQHKDDNPNLPR	Hex5HexNAc4NeuAc2Fuc1	123	P02768	ALB		7897650	11527300
EJISDPTSPLR	Hex4HexNAc5	71	P01591	JCHAIN	52328400	16442000	23617500
QEPERJECFLQHKDDNPNLPR	Hex6HexNAc4NeuAc2	123	P02768	ALB			1122120
EEQFJSTFR	Hex5HexNAc4NeuAc1Fuc1	176	P01859	IGHG2	26329018080	32132188120	9566033010
EEQFJSTFR	Hex4HexNAc4NeuAc1Fuc1	176	P01859	IGHG2	8893634600	25154849110	11715268900
EEQFJSTFR	Hex4HexNAc3NeuAc1Fuc1	176	P01859	IGHG2	148997400	580226450	272090780
JHSCSEGQISIFR	Hex5HexNAc4NeuAc1	731	O75882	ATRN	28656380	11321500	10239800
JHSCSEGQISIFR	Hex5HexNAc4NeuAc1Fuc1	731	O75882	ATRN	18603480	12378500	9124210
LHINHNJLTESVGPLPK	Hex5HexNAc4NeuAc1Fuc1	127	P51884	LUM	4648820		1500820
KLHINHNJLTESVGPLPK	Hex5HexNAc4NeuAc2Fuc1	127	P51884	LUM		1079830	1572330
GKEGHFYYJISEVK	Hex5HexNAc4NeuAc2Fuc1	64	P55058	PLTP	7698340	40874800	9699910
LETTVJYTDSQRPICLPSKGDR	Hex5HexNAc4NeuAc1	491	P03951	F11			1821780
FSDGLESJSSTQFEVK	Hex9HexNAc2	226	P0C0L4;P0C0L5	C4A;C4B_2	686863860	2110702510	881236780
FJSSYLQGTNQITGR	Hex5HexNAc4	1523	P04114	APOB		18043310	7592750
FSDGLESJSSTQFEVK	Hex8HexNAc2	226	P0C0L4;P0C0L5	C4A;C4B_2	45571000	140510600	67757700
WEYCJLTR	Hex6HexNAc5NeuAc1	3521	P08519;P08519;P08519;Q16609	LPA;LPA;LPA;LPAL2			5231490
LAGKPTHVJVSVVMAEVDGTCY	Hex3HexNAc5Fuc1	340	P01876	IGHA1	206418000		10566000
FSDGLESJSSTQFEVK	Hex7HexNAc2	226	P0C0L4;P0C0L5	C4A;C4B_2			10233100
WEYCJLTR	Hex5HexNAc4NeuAc1	3521	P08519;P08519;P08519;Q16609	LPA;LPA;LPA;LPAL2			65674600
EGHFYYJISEVK	Hex6HexNAc5NeuAc1Fuc1	64	P55058	PLTP	11648780	14291600	4413030
HAJWTLTPLK	Hex5HexNAc4NeuAc1	253	P27169	PON1	970684400	2815498700	657403680
HAJWTLTPLK	Hex6HexNAc3NeuAc1	253	P27169	PON1	15641120		53899100
HAJWTLTPLK	Hex4HexNAc4NeuAc1	253	P27169	PON1	22090800		23608880
EGHFYYJISEVK	Hex5HexNAc4NeuAc1Fuc1	64	P55058	PLTP	6372940		13858350
HAJWTLTPLK	Hex5HexNAc4Fuc2	253	P27169	PON1		2112417000	454254000
TVDKSTGKPTLYJVSLVMSDTAGTCY	Hex7HexNAc2	440	P01871	IGHM	303886600	182081800	96047390
TVDKSTGKPTLYJVSLVMSDTAGTCY	Hex5HexNAc2	440	P01871	IGHM		490621000	458350900
TVLTPATNHMGJVTFTIPANR	Hex8HexNAc2	85	P01024	C3	28553220	7213980	6662200
TVLTPATNHMGJVTFTIPANR	Hex7HexNAc2	85	P01024	C3	3015977640	26509228900	1163288400
TVLTPATNHMGJVTFTIPANR	Hex6HexNAc3	85	P01024	C3	7127560	6216050	21838000
TVLTPATNHMGJVTFTIPANR	Hex6HexNAc2	85	P01024	C3	19917219080	133878949590	111254901870
LAGKPTHVJVSVVMAEVDGTCY	Hex5HexNAc5Fuc1	340	P01876	IGHA1	53822260	83215940	651662760
LAGKPTHVJVSVVMAEVDGTCY	Hex5HexNAc5	340	P01876	IGHA1	28076200		106578660
VDHRGLTFQQJASSMCVPDQDTAIR	Hex5HexNAc5NeuAc1Fuc1	209	P01871	IGHM	9948740	7676790	4246720
VDHRGLTFQQJASSMCVPDQDTAIR	Hex5HexNAc4NeuAc1Fuc1	209	P01871	IGHM	4774880	2422720	2100470
STGKPTLYJVSLVMSDTAGTCY	Hex5HexNAc2	440	P01871	IGHM	6883989040	4046235740	2140704920
LDSLVAQQLQSKJECGILADPK	Hex5HexNAc5Fuc1	1063	Q9Y6R7	FCGBP	4278680		2621910
VVTVAALGTJISIHKDEIGK	Hex5HexNAc5NeuAc1	1743	Q9Y6R7;Q9Y6R7;Q9Y6R7	FCGBP;FCGBP;FCGBP	2803860	2324050	3063420
VVTVAALGTJISIHKDEIGK	Hex5HexNAc4NeuAc1	1743	Q9Y6R7;Q9Y6R7;Q9Y6R7	FCGBP;FCGBP;FCGBP	32614800	12022400	44643700
CGLVPVLAENYJK	Hex5HexNAc4	432	P02787	TF	21063300	14594530	30831310
IIVPLNNREJISDPTSPLR	Hex5HexNAc4Fuc1	71	P01591	JCHAIN	35491180	14014300	10397300
IIVPLNNREJISDPTSPLR	Hex5HexNAc5Fuc1	71	P01591	JCHAIN	30616600	11394500	30752680
IIVPLNNREJISDPTSPLR	Hex5HexNAc4	71	P01591	JCHAIN	34002660	20043060	31474420
IIVPLNNREJISDPTSPLR	Hex6HexNAc5	71	P01591	JCHAIN	43570200	12098900	21326900
CGLVPVLAENYJK	Hex5HexNAc5	432	P02787	TF			17575020
GELJTSIFSSRPIDK	Hex4HexNAc3NeuAc1	353	Q9UHG3	PCYOX1	16097500	11318800	4446400
IIVPLNNREJISDPTSPLR	Hex5HexNAc5	71	P01591	JCHAIN	133417000	41017310	105234200
CGLVPVLAENYJK	Hex4HexNAc5	432	P02787	TF			37940700
CGLVPVLAENYJK	Hex3HexNAc6	432	P02787	TF			2138580
CGLVPVLAENYJK	Hex4HexNAc4	432	P02787	TF			1643200
CGLVPVLAENYJK	Hex3HexNAc5	432	P02787	TF			4664510
LAGKPTHVJVSVVMAEVDGTCY	Hex3HexNAc5	340	P01876	IGHA1	28666200		21576500
VVLHPJYSQVDIGLIK	Hex6HexNAc5	241	P00738	HP	170761580	164863400	44097020
STGKPTLYJVSLVMSDTAGTCY	Hex8HexNAc2	440	P01871	IGHM	3133358120	5832144610	2882323257
STGKPTLYJVSLVMSDTAGTCY	Hex7HexNAc2	440	P01871	IGHM	2632339200	4737654380	1916214270
STGKPTLYJVSLVMSDTAGTCY	Hex6HexNAc2	440	P01871	IGHM	13731201000	12282193810	15329838760
RNPPMGGJVVIFDTVITNQEEPYQJHSGR	Hex5HexNAc4Fuc3	146	P02745	C1QA		59874700	15187300
RNPPMGGJVVIFDTVITNQEEPYQJHSGR	Hex5HexNAc4NeuAc1Fuc1	146	P02745	C1QA	23474060	7812160	25409310
RNPPMGGJVVIFDTVITNQEEPYQJHSGR	Hex5HexNAc4NeuAc1Fuc1	129	P02745	C1QA			5042810
JGSLFAFR	Hex5HexNAc3NeuAc1	169	P04004	VTN	88952800	84530000	35551900
ADGTVNQIEGEATPVJLTEPAKLEVK	Hex5HexNAc2	98	P05090	APOD	6194160	6258210	4226440
ADGTVNQIEGEATPVJLTEPAKLEVK	Hex4HexNAc3	98	P05090	APOD	39815000	16178200	23011087
JGSLFAFR	Hex4HexNAc3NeuAc1	169	P04004	VTN	75905000	69758000	14345970
MVSHHJLTTGATLINEQWLLTTAK	Hex5HexNAc4	184	P00738;P00739	HP;HPR	76332920	88214570	236917580
MVSHHJLTTGATLINEQWLLTTAK	Hex6HexNAc5	184	P00738;P00739	HP;HPR			5531730
LAGKPTHVJVSVVMAEVDGTCY	Hex5HexNAc5Fuc2	340	P01876	IGHA1			393080960
LAGKPTHVJVSVVMAEVDGTCY	Hex6HexNAc5Fuc1	340	P01876	IGHA1			6243780
LAGKPTHVJVSVVMAEVDGTCY	Hex5HexNAc4Fuc1	340	P01876	IGHA1		6575220	82949430
TVDKSTGKPTLYJVSLVMSDTAGTCY	Hex9HexNAc2	440	P01871	IGHM	7428720	7944080	6934260
TVDKSTGKPTLYJVSLVMSDTAGTCY	Hex8HexNAc2	440	P01871	IGHM	91444840	39294730	85847360
QQQHLFGSJVTDCSGJFCLFR	Hex5HexNAc4	630	P02787	TF	70062980	16096270	19304010
HGIQYFNJNTQHSSLFMLNEVK	Hex5HexNAc4NeuAc2	169	P01042	KNG1		192175300	124105400
GLTFQQJASSMCVPDQDTAIR	Hex5HexNAc5NeuAc1Fuc1	209	P01871	IGHM	13236625260	12497834920	7379689069
WQSIPLCVEKIPCSQPPQIEHGTIJSSR	Hex5HexNAc4NeuAc1	882	P08603	CFH			1296910
VVLHPJYSQVDIGLIK	Hex6HexNAc5NeuAc1	241	P00738	HP	15825627220	5644427760	3112659650
VVLHPJYSQVDIGLIK	Hex6HexNAc4NeuAc1	241	P00738	HP	475874400	359190324	250804020
VVLHPJYSQVDIGLIK	Hex5HexNAc4NeuAc1	241	P00738	HP	83032903738	42713237870	20965359490
EPQVYTLPPSRDELTKJQVSLTCLVK	Hex5HexNAc5Fuc3	244	P01857	IGHG1			21934400
RNPPMGGJVVIFDTVITNQEEPYQJHSGR	Hex5HexNAc4NeuAc1	146	P02745	C1QA			2579030
VVLHPJYSQVDIGLIK	Hex6HexNAc3NeuAc1	241	P00738	HP	142107880	76440640	56190330
VVLHPJYSQVDIGLIK	Hex5HexNAc3NeuAc1	241	P00738	HP	39724600	13160600	7888350
ADGTVNQIEGEATPVJLTEPAKLEVK	Hex5HexNAc4NeuAc1Fuc1	98	P05090	APOD	1190433300	373033734	490790151
MVSHHJLTTGATLINEQWLLTTAK	Hex6HexNAc5NeuAc1	184	P00738;P00739	HP;HPR	1070464400	1405504600	456001500
VVLHPJYSQVDIGLIK	Hex4HexNAc4NeuAc1	241	P00738	HP	172824720	189634400	84366600
VVLHPJYSQVDIGLIK	Hex4HexNAc3NeuAc1	241	P00738	HP	3721877000	1009465310	686299060
MVSHHJLTTGATLINEQWLLTTAK	Hex5HexNAc4NeuAc1	184	P00738;P00739	HP;HPR	17693121460	57260344727	59616460510
MVSHHJLTTGATLINEQWLLTTAK	Hex5HexNAc4NeuAc1Fuc1	184	P00738;P00739	HP;HPR	27830160	34094900	110956920
MVSHHJLTTGATLINEQWLLTTAK	Hex6HexNAc4NeuAc1	184	P00738;P00739	HP;HPR	13472740	39869200	53277420
VVLHPJYSQVDIGLIK	Hex3HexNAc3Fuc2	241	P00738	HP	1529399900	361711790	193334410
MVSHHJLTTGATLINEQWLLTTAK	Hex4HexNAc3	184	P00738;P00739	HP;HPR	14676080	1106563000	105836510
MVSHHJLTTGATLINEQWLLTTAK	Hex7HexNAc6NeuAc1	184	P00738;P00739	HP;HPR	48690140	2700600	3294220
MVSHHJLTTGATLINEQWLLTTAK	Hex6HexNAc5NeuAc1Fuc1	184	P00738;P00739	HP;HPR	22488000	4435910	9543130
LAGKPTHVJVSVVMAEVDGTCY	Hex5HexNAc4Fuc3	340	P01876	IGHA1		27201180	1516139430
STGKPTLYJVSLVMSDTAGTCY	Hex3HexNAc2	440	P01871	IGHM	86290800	46627900	71876500
QQQHLFGSJVTDCSGJFCLFR	Hex5HexNAc4NeuAc1Fuc1	630	P02787	TF	307437580	349957000	459018500
QQQHLFGSJVTDCSGJFCLFR	Hex6HexNAc5Fuc2	630	P02787	TF			57006000
QQQHLFGSJVTDCSGJFCLFR	Hex5HexNAc5NeuAc1Fuc1	630	P02787	TF		8546100	269249100
QQQHLFGSJVTDCSGJFCLFR	Hex6HexNAc4NeuAc1	630	P02787	TF	39548400		14792850
QQQHLFGSJVTDCSGJFCLFR	Hex5HexNAc4NeuAc1	630	P02787	TF	8513439460	6843237466	3896379920
QQQHLFGSJVTDCSGJFCLFR	Hex4HexNAc3	630	P02787	TF	82861620	8024160	9823350
QQQHLFGSJVTDCSGJFCLFR	Hex6HexNAc3NeuAc1	630	P02787	TF	11934260	10596400	6281270
QQQHLFGSJVTDCSGJFCLFR	Hex4HexNAc3NeuAc1	630	P02787	TF	229634040	124143420	109730670
QQQHLFGSJVTDCSGJFCLFR	Hex4HexNAc4NeuAc1	630	P02787	TF	6770380	11357270	21412270
QQQHLFGSJVTDCSGJFCLFR	Hex4HexNAc5NeuAc1Fuc1	630	P02787	TF		2629850	4702020
QQQHLFGSJVTDCSGJFCLFR	Hex5HexNAc4Fuc2	630	P02787	TF	2991921460	25984100	1761863600
MVSHHJLTTGATLINEQWLLTTAK	Hex5HexNAc4Fuc2	184	P00738;P00739	HP;HPR	16876780600	60957056600	24513783780
REGDHEFLEVPEAQEDVEATFPVHQPGJYSCSYR	Hex5HexNAc4NeuAc2	179	P04217	A1BG			4021720
ILRQQQHLFGSJVTDCSGJFCLFR	Hex5HexNAc4NeuAc2	630	P02787	TF	11647720		6314830
SLGNVJFTVSAEALESQELCGTEVPSVPEHGRK	Hex5HexNAc4NeuAc1	869	P01023	A2M	1247891000	9231558240	3877638620
SLGNVJFTVSAEALESQELCGTEVPSVPEHGRK	Hex6HexNAc3NeuAc1	869	P01023	A2M	3171079960	7276064820	3613649670
EGDHEFLEVPEAQEDVEATFPVHQPGJYSCSYR	Hex5HexNAc4NeuAc1	179	P04217	A1BG	4649980	2717290	11407150
SLGNVJFTVSAEALESQELCGTEVPSVPEHGRK	Hex5HexNAc3NeuAc1	869	P01023	A2M	4437220980	9914241970	5200864450
MVSHHJLTTGATLINEQWLLTTAK	Hex5HexNAc4NeuAc2	184	P00738;P00739	HP;HPR	72660897180	78275840320	52734534431
VVLHPJYSQVDIGLIK	Hex5HexNAc4NeuAc2	241	P00738	HP	258094694680	108501083640	89342114092
SLGNVJFTVSAEALESQELCGTEVPSVPEHGRK	Hex4HexNAc4NeuAc1	869	P01023	A2M	791144800	4505708580	1453653210
SLGNVJFTVSAEALESQELCGTEVPSVPEHGRK	Hex4HexNAc3NeuAc1	869	P01023	A2M	1763226600	3197139320	2126481360
SLGNVJFTVSAEALESQELCGTEVPSVPEHGR	Hex6HexNAc2	869	P01023	A2M	394305860	436210500	190923290
SLGNVJFTVSAEALESQELCGTEVPSVPEHGR	Hex5HexNAc2	869	P01023	A2M	3603512000	3230237510	2286676500
SLGNVJFTVSAEALESQELCGTEVPSVPEHGRK	Hex6HexNAc3Fuc2	869	P01023	A2M	63487400	87205960	147506750
SLGNVJFTVSAEALESQELCGTEVPSVPEHGRK	Hex4HexNAc4Fuc2	869	P01023	A2M	164283840	325301390	392020900
SLGNVJFTVSAEALESQELCGTEVPSVPEHGRK	Hex5HexNAc3Fuc2	869	P01023	A2M	418414600	175661460	184051300
LAGKPTHVJVSVVMAEVDGTCY	Hex5HexNAc5NeuAc2Fuc1	340	P01876	IGHA1	1006613480	1168822990	5586068670
SLGNVJFTVSAEALESQELCGTEVPSVPEHGRK	Hex5HexNAc4Fuc2	869	P01023	A2M	702031000	380626040	106990400
MVSHHJLTTGATLINEQWLLTTAK	Hex5HexNAc4NeuAc1Fuc2	184	P00738;P00739	HP;HPR	152873800	835391800	835624000
FHDVSESTHWTPFLJASVHYIR	Hex6HexNAc5NeuAc2Fuc2	94	P80108	GPLD1			4275340
QQQHLFGSJVTDCSGJFCLFR	Hex5HexNAc4NeuAc2	630	P02787	TF	40991510080	29363643200	24843759844
QQQHLFGSJVTDCSGJFCLFR	Hex5HexNAc4NeuAc1Fuc2	637	P02787	TF			127638000
KLPPGLLAJFTLLR	Hex5HexNAc4Fuc2	186	P02750	LRG1		136780000	165748900
KLPPGLLAJFTLLR	Hex5HexNAc4NeuAc1	186	P02750	LRG1	12467580	136052400	123963800
LSLHRPALEDLLLGSEAJLTCTLTGLR	Hex5HexNAc4NeuAc1	144	P01876;P01877	IGHA1;IGHA2	64375647620	150711118540	156076805640
LSLHRPALEDLLLGSEAJLTCTLTGLR	Hex5HexNAc5NeuAc1	144	P01876;P01877	IGHA1;IGHA2	19258677960	77802793990	50216334170
DKICDLLVANNHFAHFFAPQJLTNMNK	Hex5HexNAc4NeuAc2	285	P19827	ITIH1	9725760	3825800	12136000
LSLHRPALEDLLLGSEAJLTCTLTGLR	Hex6HexNAc3Fuc2	144	P01876;P01877	IGHA1;IGHA2			81166100
LSLHRPALEDLLLGSEAJLTCTLTGLR	Hex4HexNAc5NeuAc1	144	P01876;P01877	IGHA1;IGHA2	4122750180	21027443590	13600797360
LSLHRPALEDLLLGSEAJLTCTLTGLR	Hex4HexNAc4NeuAc1	144	P01876;P01877	IGHA1;IGHA2	1411286960	5596907953	5308960032
LSLHRPALEDLLLGSEAJLTCTLTGLR	Hex6HexNAc4NeuAc1	144	P01876;P01877	IGHA1;IGHA2	489913720	1721273800	785868900
LSLHRPALEDLLLGSEAJLTCTLTGLR	Hex6HexNAc3NeuAc1	144	P01876;P01877	IGHA1;IGHA2	1478517800	4603194950	4945018200
LSLHRPALEDLLLGSEAJLTCTLTGLR	Hex6HexNAc4	144	P01876;P01877	IGHA1;IGHA2	35985000		7038230
ESVTDHVNLITPLEKPLQJFTLCFR	Hex5HexNAc4NeuAc1	51	P02743	APCS	5969180	17604100	15403100
LSLHRPALEDLLLGSEAJLTCTLTGLR	Hex5HexNAc5Fuc1	144	P01876;P01877	IGHA1;IGHA2	87583200		10582900
LSLHRPALEDLLLGSEAJLTCTLTGLR	Hex5HexNAc5	144	P01876;P01877	IGHA1;IGHA2	3326722000	7913938670	5819423800
LSLHRPALEDLLLGSEAJLTCTLTGLR	Hex5HexNAc4Fuc1	144	P01876;P01877	IGHA1;IGHA2		5587010	7209810
LSLHRPALEDLLLGSEAJLTCTLTGLR	Hex5HexNAc4	144	P01876;P01877	IGHA1;IGHA2	2319977200	3515510350	2150801490
LSLHRPALEDLLLGSEAJLTCTLTGLR	Hex4HexNAc3	144	P01876;P01877	IGHA1;IGHA2	64253600	302066290	1134302330
LSLHRPALEDLLLGSEAJLTCTLTGLR	Hex6HexNAc3	144	P01876;P01877	IGHA1;IGHA2		13152100	20703500
LSLHRPALEDLLLGSEAJLTCTLTGLR	Hex4HexNAc4	144	P01876;P01877	IGHA1;IGHA2	90838900	263409900	229212300
LSLHRPALEDLLLGSEAJLTCTLTGLR	Hex4HexNAc5	144	P01876;P01877	IGHA1;IGHA2	5666069600	18192568280	337830700
LSLHRPALEDLLLGSEAJLTCTLTGLR	Hex5HexNAc3	144	P01876;P01877	IGHA1;IGHA2	11438340		32049100
LSLHRPALEDLLLGSEAJLTCTLTGLR	Hex3HexNAc5	144	P01876;P01877	IGHA1;IGHA2	95592800	2737092130	5539780
LSLHRPALEDLLLGSEAJLTCTLTGLR	Hex3HexNAc4	144	P01876;P01877	IGHA1;IGHA2		31076500	33416300
IITILEEEMJVSVCGLYTYGKPVPGHVTVSICR	Hex5HexNAc4Fuc2	247	P01023	A2M		8126870	234546100
LSLHRPALEDLLLGSEAJLTCTLTGLR	Hex3HexNAc3	144	P01876;P01877	IGHA1;IGHA2		97417500	131858200
YLGJATAIFFLPDEGK	Hex5HexNAc4NeuAc1	271	P01009	SERPINA1	3812314350	9082667633	5703276150
IITILEEEMJVSVCGLYTYGKPVPGHVTVSICR	Hex5HexNAc4NeuAc1	247	P01023	A2M		3561720	206357200
LSLHRPALEDLLLGSEAJLTCTLTGLR	Hex9HexNAc5NeuAc1	144	P01876;P01877	IGHA1;IGHA2	8184480	28991900	18685500
LSLHRPALEDLLLGSEAJLTCTLTGLR	Hex5HexNAc3NeuAc1	144	P01876;P01877	IGHA1;IGHA2	295055900	4812841270	4700131110
LSLHRPALEDLLLGSEAJLTCTLTGLR	Hex7HexNAc4	144	P01876;P01877	IGHA1;IGHA2		35462500	29597900
LSLHRPALEDLLLGSEAJLTCTLTGLR	Hex6HexNAc4NeuAc1Fuc1	144	P01876;P01877	IGHA1;IGHA2		6798440	17281950
LSLHRPALEDLLLGSEAJLTCTLTGLR	Hex4HexNAc4NeuAc2	144	P01876;P01877	IGHA1;IGHA2		6480800	5517280
LSLHRPALEDLLLGSEAJLTCTLTGLR	Hex5HexNAc4NeuAc2	144	P01876;P01877	IGHA1;IGHA2	53905500	1392475810	2406141840
LSLHRPALEDLLLGSEAJLTCTLTGLR	Hex5HexNAc3NeuAc2	144	P01876;P01877	IGHA1;IGHA2		40404800	22400900
LSLHRPALEDLLLGSEAJLTCTLTGLR	Hex4HexNAc5Fuc3	144	P01876;P01877	IGHA1;IGHA2		75077400	236391780
LSLHRPALEDLLLGSEAJLTCTLTGLR	Hex6HexNAc5NeuAc1	144	P01876;P01877	IGHA1;IGHA2	365568400	1052561650	341722800
LSLHRPALEDLLLGSEAJLTCTLTGLR	Hex5HexNAc6	144	P01876;P01877	IGHA1;IGHA2			19336400
LSLHRPALEDLLLGSEAJLTCTLTGLR	Hex4HexNAc4Fuc4	144	P01876;P01877	IGHA1;IGHA2		112585790	101079100
LSLHRPALEDLLLGSEAJLTCTLTGLR	Hex6HexNAc6NeuAc1	144	P01876;P01877	IGHA1;IGHA2	3683700		1557720
SVQEIQATFFYFTPJKTEDTIFLR	Hex6HexNAc5NeuAc1	72	P02763;P19652	ORM1;ORM2			31362920
LSLHRPALEDLLLGSEAJLTCTLTGLR	Hex6HexNAc6NeuAc1Fuc1	144	P01876;P01877	IGHA1;IGHA2			2406160
LSLHRPALEDLLLGSEAJLTCTLTGLR	Hex5HexNAc6Fuc1	144	P01876;P01877	IGHA1;IGHA2	22176940	308637760	2144777730
LSLHRPALEDLLLGSEAJLTCTLTGLR	Hex5HexNAc5NeuAc1Fuc1	144	P01876;P01877	IGHA1;IGHA2	490743200	1335675090	682678650
LSLHRPALEDLLLGSEAJLTCTLTGLR	Hex5HexNAc4NeuAc1Fuc1	144	P01876;P01877	IGHA1;IGHA2	507672200	2743785310	1557007560
LSLHRPALEDLLLGSEAJLTCTLTGLR	Hex5HexNAc5Fuc3	144	P01876;P01877	IGHA1;IGHA2		4163990	706291000
LSLHRPALEDLLLGSEAJLTCTLTGLR	Hex6HexNAc5Fuc2	144	P01876;P01877	IGHA1;IGHA2		1055202000	471138100
SVQEIQATFFYFTPJKTEDTIFLR	Hex5HexNAc4Fuc2	72	P02763;P19652	ORM1;ORM2			6672010
LSLHRPALEDLLLGSEAJLTCTLTGLR	Hex4HexNAc3Fuc2	144	P01876;P01877	IGHA1;IGHA2		85418900	1904312070
LSLHRPALEDLLLGSEAJLTCTLTGLR	Hex6HexNAc4Fuc1	144	P01876;P01877	IGHA1;IGHA2		1052256000	945748000
LSLHRPALEDLLLGSEAJLTCTLTGLR	Hex5HexNAc3Fuc3	144	P01876;P01877	IGHA1;IGHA2			21146800
LSLHRPALEDLLLGSEAJLTCTLTGLR	Hex6HexNAc5Fuc1	144	P01876;P01877	IGHA1;IGHA2			276032000
LSLHRPALEDLLLGSEAJLTCTLTGLR	Hex6HexNAc4NeuAc2Fuc4	144	P01876;P01877	IGHA1;IGHA2			16451100
LSLHRPALEDLLLGSEAJLTCTLTGLR	Hex4HexNAc4NeuAc1Fuc1	144	P01876;P01877	IGHA1;IGHA2	25254000	188409100	180915300
LSLHRPALEDLLLGSEAJLTCTLTGLR	Hex4HexNAc6NeuAc1Fuc3	144	P01876;P01877	IGHA1;IGHA2			0
LSLHRPALEDLLLGSEAJLTCTLTGLR	Hex4HexNAc4NeuAc1Fuc2	144	P01876;P01877	IGHA1;IGHA2			20841270
LSLHRPALEDLLLGSEAJLTCTLTGLR	Hex6HexNAc4Fuc2	144	P01876;P01877	IGHA1;IGHA2			585292000
LSLHRPALEDLLLGSEAJLTCTLTGLR	Hex4HexNAc3NeuAc1	144	P01876;P01877	IGHA1;IGHA2	128881446	515475390	1306634606
LSLHRPALEDLLLGSEAJLTCTLTGLR	Hex4HexNAc3NeuAc2Fuc1	144	P01876;P01877	IGHA1;IGHA2		15606500	84051900
LSLHRPALEDLLLGSEAJLTCTLTGLR	Hex4HexNAc5NeuAc1Fuc1	144	P01876;P01877	IGHA1;IGHA2		206197600	60508600
LSLHRPALEDLLLGSEAJLTCTLTGLR	Hex4HexNAc3NeuAc2Fuc2	144	P01876;P01877	IGHA1;IGHA2			0
LSLHRPALEDLLLGSEAJLTCTLTGLR	Hex5HexNAc3NeuAc1Fuc1	144	P01876;P01877	IGHA1;IGHA2		32796530	64186900
LSLHRPALEDLLLGSEAJLTCTLTGLR	Hex4HexNAc4Fuc3	144	P01876;P01877	IGHA1;IGHA2		47197900	5283960
LSLHRPALEDLLLGSEAJLTCTLTGLR	Hex5HexNAc4Fuc3	144	P01876;P01877	IGHA1;IGHA2		48684600	110150960
LSLHRPALEDLLLGSEAJLTCTLTGLR	Hex8HexNAc2Fuc1	144	P01876;P01877	IGHA1;IGHA2			74659900
LSLHRPALEDLLLGSEAJLTCTLTGLR	Hex4HexNAc6Fuc1	144	P01876;P01877	IGHA1;IGHA2		2064708000	59399200
ELQFNYIPVDAEIVSIDTFJKSPPKR	Hex5HexNAc4NeuAc1	87	Q9Y664	KPTN		158448000	714798000
ELQFNYIPVDAEIVSIDTFJKSPPKR	Hex4HexNAc5NeuAc1	87	Q9Y664	KPTN			92409600
LSLHRPALEDLLLGSEAJLTCTLTGLR	Hex4HexNAc5Fuc2	144	P01876;P01877	IGHA1;IGHA2	5704386000	494837900	847421100
LSLHRPALEDLLLGSEAJLTCTLTGLR	Hex5HexNAc4Fuc2	144	P01876;P01877	IGHA1;IGHA2	10813540	72707200	1776258180
YLGJATAIFFLPDEGKLQHLENELTHDIITK	Hex6HexNAc3NeuAc2	271	P01009	SERPINA1			37522500
ADTHDEILEGLNFJLTEIPEAQIHEGFQELLR	Hex5HexNAc4	107	P01009	SERPINA1			3028810
YLGJATAIFFLPDEGKLQHLENELTHDIITK	Hex5HexNAc4NeuAc1	271	P01009	SERPINA1	17880660	4095921300	1193610100
YLGJATAIFFLPDEGKLQHLENELTHDIITK	Hex5HexNAc4NeuAc1Fuc1	271	P01009	SERPINA1		8533600	10623270
YLGJATAIFFLPDEGKLQHLENELTHDIITK	Hex4HexNAc3	271	P01009	SERPINA1		3271280	33085570
YLGJATAIFFLPDEGKLQHLENELTHDIITK	Hex4HexNAc4NeuAc1	271	P01009	SERPINA1			42967900
YLGJATAIFFLPDEGKLQHLENELTHDIITK	Hex5HexNAc4NeuAc2	271	P01009	SERPINA1	178046780	23938205688	33800405870
YLGJATAIFFLPDEGKLQHLENELTHDIITK	Hex4HexNAc3NeuAc1	271	P01009	SERPINA1		339218400	458315910
YLGJATAIFFLPDEGKLQHLENELTHDIITK	Hex6HexNAc4NeuAc1Fuc1	271	P01009	SERPINA1			415438300
LSLHRPALEDLLLGSEAJLTCTLTGLR	Hex4HexNAc4Fuc2	144	P01876;P01877	IGHA1;IGHA2	553937000	122953000	33704100
SVQEIQATFFYFTPJKTEDTIFLR	Hex7HexNAc6NeuAc2	72	P02763;P19652	ORM1;ORM2			108046340
LSLHRPALEDLLLGSEAJLTCTLTGLR	Hex5HexNAc5Fuc2	144	P01876;P01877	IGHA1;IGHA2			78180100
SVQEIQATFFYFTPJKTEDTIFLR	Hex6HexNAc5NeuAc2	72	P02763;P19652	ORM1;ORM2	4127000		178588460
YLGJATAIFFLPDEGK	Hex5HexNAc4NeuAc2	271	P01009	SERPINA1	40598398120	35406892260	50330824530
SVQEIQATFFYFTPJKTEDTIFLR	Hex5HexNAc4NeuAc2	72	P02763;P19652	ORM1;ORM2	17058300	10156840	1054398270
LSLHRPALEDLLLGSEAJLTCTLTGLR	Hex5HexNAc5NeuAc2	144	P01876;P01877	IGHA1;IGHA2	104472800	875190400	323081320
YLGJATAIFFLPDEGK	Hex5HexNAc4NeuAc2Fuc1	271	P01009	SERPINA1	234272000	109537150	528721364
ADTHDEILEGLNFJLTEIPEAQIHEGFQELLR	Hex6HexNAc3NeuAc2	107	P01009	SERPINA1		1999740	11309800
YLGJATAIFFLPDEGKLQHLENELTHDIITK	Hex5HexNAc4Fuc2	271	P01009	SERPINA1		1387830000	268966610
YLGJATAIFFLPDEGKLQHLENELTHDIITK	Hex5HexNAc3NeuAc2Fuc2	271	P01009	SERPINA1			36047800
YLGJATAIFFLPDEGKLQHLENELTHDIITK	Hex3HexNAc7Fuc3	271	P01009	SERPINA1			7795860
YLGJATAIFFLPDEGKLQHLENELTHDIITK	Hex6HexNAc3NeuAc2Fuc1	271	P01009	SERPINA1			27115000
YLGJATAIFFLPDEGKLQHLENELTHDIITK	Hex6HexNAc5NeuAc1Fuc2	271	P01009	SERPINA1		31790000	28897300
ADTHDEILEGLNFJLTEIPEAQIHEGFQELLR	Hex6HexNAc5NeuAc1	107	P01009	SERPINA1			3787440
ADTHDEILEGLNFJLTEIPEAQIHEGFQELLR	Hex5HexNAc4NeuAc1Fuc1	107	P01009	SERPINA1			45059200
YLGJATAIFFLPDEGKLQHLENELTHDIITK	Hex6HexNAc5NeuAc1	271	P01009	SERPINA1		4925760	116560380
YLGJATAIFFLPDEGKLQHLENELTHDIITK	Hex8HexNAc5	271	P01009	SERPINA1		4315670	18081900
ADTHDEILEGLNFJLTEIPEAQIHEGFQELLR	Hex5HexNAc4NeuAc1	107	P01009	SERPINA1		75957800	533109374
ADTHDEILEGLNFJLTEIPEAQIHEGFQELLR	Hex6HexNAc4NeuAc1	107	P01009	SERPINA1			45809800
YLGJATAIFFLPDEGKLQHLENELTHDIITK	Hex4HexNAc7NeuAc1	271	P01009	SERPINA1			65564200
YLGJATAIFFLPDEGKLQHLENELTHDIITK	Hex6HexNAc5NeuAc2	271	P01009	SERPINA1		6079510	2480560
YLGJATAIFFLPDEGKLQHLENELTHDIITK	Hex6HexNAc4NeuAc2	271	P01009	SERPINA1		111143600	56412400
ADTHDEILEGLNFJLTEIPEAQIHEGFQELLR	Hex6HexNAc3NeuAc1	107	P01009	SERPINA1			2356950
YLGJATAIFFLPDEGKLQHLENELTHDIITK	Hex5HexNAc4NeuAc2Fuc1	271	P01009	SERPINA1		131601540	273726800
YLGJATAIFFLPDEGKLQHLENELTHDIITK	Hex3HexNAc3Fuc2	271	P01009	SERPINA1		71142900	59497800
YLGJATAIFFLPDEGKLQHLENELTHDIITK	Hex4HexNAc4Fuc2	271	P01009	SERPINA1			5344270
ADTHDEILEGLNFJLTEIPEAQIHEGFQELLR	Hex5HexNAc4Fuc2	107	P01009	SERPINA1		452982400	605518000
YLGJATAIFFLPDEGKLQHLENELTHDIITK	Hex5HexNAc5Fuc3	271	P01009	SERPINA1			10100200
YLGJATAIFFLPDEGKLQHLENELTHDIITK	Hex6HexNAc4NeuAc1Fuc2	271	P01009	SERPINA1		55476000	106931400
YLGJATAIFFLPDEGKLQHLENELTHDIITK	Hex5HexNAc5NeuAc2	271	P01009	SERPINA1			11477800
YLGJATAIFFLPDEGKLQHLENELTHDIITK	Hex6HexNAc5Fuc2	271	P01009	SERPINA1			59489800
YLGJATAIFFLPDEGKLQHLENELTHDIITK	Hex5HexNAc5NeuAc1Fuc1	271	P01009	SERPINA1			120081000
YLGJATAIFFLPDEGKLQHLENELTHDIITK	Hex12HexNAc2	271	P01009	SERPINA1		63606400	116300000
YLGJATAIFFLPDEGKLQHLENELTHDIITK	Hex5HexNAc4NeuAc1Fuc3	271	P01009	SERPINA1		18641500	114868000
ADTHDEILEGLNFJLTEIPEAQIHEGFQELLR	Hex7HexNAc4NeuAc1	107	P01009	SERPINA1			5310220
PPAPPMRJTSTMIGAGSK	Hex5HexNAc4NeuAc2	19	Q13153	PAK1			874653
SSVITLNTNAELFJQSDIVAHLLSSSSSVIDALQYK	Hex9HexNAc2	3358	P04114	APOB		28568480	57535180
PALEDLLLGSEAJLTCTLTGLR	Hex5HexNAc5NeuAc1	144	P01876;P01877	IGHA1;IGHA2	16466440	29194623	69157144
ADTHDEILEGLNFJLTEIPEAQIHEGFQELLR	Hex6HexNAc5NeuAc2Fuc1	107	P01009	SERPINA1			9435324
PALEDLLLGSEAJLTCTLTGLR	Hex5HexNAc4NeuAc1	144	P01876;P01877	IGHA1;IGHA2	34500610	55431742	207055081
ADTHDEILEGLNFJLTEIPEAQIHEGFQELLR	Hex12HexNAc2	107	P01009	SERPINA1		825583	16888800
ADTHDEILEGLNFJLTEIPEAQIHEGFQELLR	Hex5HexNAc4NeuAc2	107	P01009	SERPINA1	33578480	143257439	1695385701
ADTHDEILEGLNFJLTEIPEAQIHEGFQELLR	Hex6HexNAc5NeuAc2	107	P01009	SERPINA1		858373	75964259
ADTHDEILEGLNFJLTEIPEAQIHEGFQELLR	Hex5HexNAc7	107	P01009	SERPINA1			1562770
SVQEIQATFFYFTPJKTEDTIFLR	Hex6HexNAc5NeuAc3	72	P02763;P19652	ORM1;ORM2	7162632	6032320	345949710
YLGJATAIFFLPDEGKLQHLENELTHDIITK	Hex6HexNAc5NeuAc2Fuc2	271	P01009	SERPINA1			31018870
VSJQTLSLFFTVLQDVPVR	Hex5HexNAc4NeuAc1Fuc1	1424	P01023	A2M	5363360	2612785	102326290
VSJQTLSLFFTVLQDVPVR	Hex5HexNAc4NeuAc1	1424	P01023	A2M		18822100	84698470
GCVLLSYLJETVTVSASLESVR	Hex5HexNAc4NeuAc2	55	P01023	A2M		2276290	268145750
ADTHDEILEGLNFJLTEIPEAQIHEGFQELLR	Hex6HexNAc5NeuAc3Fuc1	107	P01009	SERPINA1		1590175	55145510
ADTHDEILEGLNFJLTEIPEAQIHEGFQELLR	Hex6HexNAc5NeuAc3	107	P01009	SERPINA1		11907392	279876159
ADTHDEILEGLNFJLTEIPEAQIHEGFQELLR	Hex5HexNAc4NeuAc1Fuc2	107	P01009	SERPINA1			23472000
ADTHDEILEGLNFJLTEIPEAQIHEGFQELLR	Hex6HexNAc5NeuAc1Fuc2	107	P01009	SERPINA1			6239360
QLAHQSJSTNIFFSPVSIATAFAMLSLGTK	Hex5HexNAc4NeuAc1	70	P01009	SERPINA1			229618560
QLAHQSJSTNIFFSPVSIATAFAMLSLGTK	Hex5HexNAc4NeuAc2	70	P01009	SERPINA1		20009420	527180000
QLAHQSJSTNIFFSPVSIATAFAMLSLGTK	Hex5HexNAc4NeuAc2Fuc1	70	P01009	SERPINA1			44152220
GCVLLSYLJETVTVSASLESVR	Hex5HexNAc4NeuAc2Fuc1	55	P01023	A2M			44125182
SVQEIQATFFYFTPJKTEDTIFLR	Hex7HexNAc6NeuAc4	72	P02763;P19652	ORM1;ORM2			8530010
VSJQTLSLFFTVLQDVPVR	Hex5HexNAc4NeuAc2	1424	P01023	A2M		13516930	52087980
YLGJATAIFFLPDEGKLQHLENELTHDIITK	Hex5HexNAc4NeuAc1Fuc2	271	P01009	SERPINA1		13944250	1151157200
MLJTSSLLEQLNEQFJWVSR	Hex6HexNAc5NeuAc3	354	P10909	CLU			1628313
KQJETENRK	Hex4HexNAc5Fuc1	634	Q14642	INPP5A			38099800
WVSJKTEGR	Hex5HexNAc4NeuAc1	224	P01008	SERPINC1		17846400	15892700
NEEYJK	Hex5HexNAc4NeuAc2	56	P02763;P19652	ORM1;ORM2	26319466360	79015297730	70260183420
EEQYJSTYR	Hex5HexNAc4	180	P01857	IGHG1	1945066520	626702	1674754180
EEQYJSTYR	Hex4HexNAc3	180	P01857	IGHG1	424636200	16019000	175414130
EEQYJSTYR	Hex3HexNAc3	180	P01857	IGHG1	178285020		49881400
EEQYJSTYR	Hex4HexNAc3Fuc1	180	P01857	IGHG1	1193897780	108827910	1622114680
EEQYJSTYR	Hex3HexNAc3Fuc1	180	P01857	IGHG1	5169647600	90574330	1358799650
EEQYJSTYR	Hex4HexNAc4Fuc1	180	P01857	IGHG1	17015233800	483064600	33266084360
EEQFJSTYR	Hex3HexNAc3	177	P01861	IGHG4	477565420	3893770	110616500
EEQYJSTYR	Hex6HexNAc4	180	P01857	IGHG1			824011800
EEQYJSTYR	Hex4HexNAc4Fuc2	180	P01857	IGHG1			20076410
EEQYJSTYR	Hex4HexNAc5	180	P01857	IGHG1	681646000		473032590
EEQYJSTYR	Hex3HexNAc4Fuc1	180	P01857	IGHG1	19359933940	93874200	58860700
EEQYJSTYR	Hex6HexNAc4Fuc1	180	P01857	IGHG1	22903200		74531100
EEQYJSTYR	Hex5HexNAc3Fuc1	180	P01857	IGHG1			8115670
EEQYJSTYR	Hex5HexNAc4Fuc2	180	P01857	IGHG1			141308900
EEQYJSTYR	Hex4HexNAc5Fuc1	180	P01857	IGHG1	4646618600	167854700	5770205500
EEQYJSTYR	Hex4HexNAc4	180	P01857	IGHG1	3035672800		92994830
EEQYJSTYR	Hex4HexNAc7Fuc1	180	P01857	IGHG1			698504
EEQYJSTYR	Hex3HexNAc2	180	P01857	IGHG1	5594660		5818876
EEQYJSTYR	Hex4HexNAc3Fuc3	180	P01857	IGHG1	42587000		120821000
EEQYJSTYR	Hex5HexNAc5	180	P01857	IGHG1	226906000		1177102200
EEQYJSTYR	Hex5HexNAc5Fuc1	180	P01857	IGHG1	972886000	72228900	2930238200
EEQYJSTYR	Hex4HexNAc4Fuc3	180	P01857	IGHG1			20064600
EEQFJSTYR	Hex3HexNAc4	177	P01861	IGHG4			4731740
EEQYJSTYR	Hex3HexNAc5Fuc1	180	P01857	IGHG1	7025872000	62684800	42824300
PREEQYJSTYR	Hex5HexNAc4NeuAc1Fuc1	180	P01857	IGHG1			10289500
KPEKEASJSSR	Hex5HexNAc5	26	P18858	LIG1			3305830
KPEKEASJSSR	Hex4HexNAc5Fuc1	26	P18858	LIG1			14783700
EEQFJSTYR	Hex5HexNAc4Fuc1	177	P01861	IGHG4	281757800	127677820	3546229000
EEQFJSTYR	Hex4HexNAc4Fuc1	177	P01861	IGHG4	1262023480	560945540	6774089230
EEQFJSTYR	Hex3HexNAc4Fuc1	177	P01861	IGHG4	809141020	343518900	196051870
QEPERJECFLQHK	Hex5HexNAc4NeuAc1	123	P02768	ALB	8501340		99861800
EEQFJSTYR	Hex6HexNAc4Fuc1	177	P01861	IGHG4			9328060
EEQFJSTYR	Hex4HexNAc3Fuc1	177	P01861	IGHG4	120313340	57482270	436963460
EEQFJSTYR	Hex4HexNAc3	177	P01861	IGHG4			12797800
EEQFJSTYR	Hex3HexNAc3Fuc1	177	P01861	IGHG4	271672240	85998880	394171930
EEQFJSTYR	Hex4HexNAc3Fuc3	177	P01861	IGHG4			8417730
EEQFJSTYR	Hex5HexNAc4	177	P01861	IGHG4			120070000
DJSVHWERPQKPK	Hex5HexNAc4NeuAc2	1179	P01023	A2M		4463800	10960800
EEQFJSTYR	Hex5HexNAc5	177	P01861	IGHG4			58717800
EEQFJSTYR	Hex5HexNAc5Fuc1	177	P01861	IGHG4	59721400	50282700	238897000
EEQFJSTYR	Hex4HexNAc5Fuc1	177	P01861	IGHG4	318612000	48773900	206200000
EEQFJSTYR	Hex3HexNAc5Fuc1	177	P01861	IGHG4	621599000	134050000	245915600
HEEGHMLJCTCFGQGR	Hex5HexNAc4NeuAc1	542	P02751	FN1	53214460	11615210	6062300
FVEGSHJSTVSLTTK	Hex6HexNAc3	3411	P04114	APOB	4653580	9962460	9477250
FVEGSHJSTVSLTTK	Hex5HexNAc4	3411	P04114	APOB	12269340	44232930	59072950
FVEGSHJSTVSLTTK	Hex5HexNAc3	3411	P04114	APOB	8020800	46053100	30566020
FVEGSHJSTVSLTTK	Hex4HexNAc4	3411	P04114	APOB		6122270	5333900
EEQFJSTFR	Hex3HexNAc4Fuc1	176	P01859	IGHG2	24321796600	80740173970	42718596200
EEQFJSTFR	Hex4HexNAc5Fuc1	176	P01859	IGHG2	3614377920	7306493160	13498189100
EEQFJSTFR	Hex3HexNAc5Fuc1	176	P01859	IGHG2	7757839600	18173748940	9630963260
EEQFJSTFR	Hex5HexNAc4	176	P01859	IGHG2	185540600	61565200	877308100
EEQFJSTFR	Hex4HexNAc3Fuc3	176	P01859	IGHG2	16681800		21925000
EEQFJSTFR	Hex4HexNAc4Fuc2	176	P01859	IGHG2			6258750
EEQFJSTFR	Hex4HexNAc3	176	P01859	IGHG2	59475200	26127300	69225700
EEQFJSTFR	Hex4HexNAc4	176	P01859	IGHG2	841068000	282952000	1561516400
EEQFJSTFR	Hex3HexNAc3	176	P01859	IGHG2	177817920	77751200	135275360
EEQFJSTFR	Hex5HexNAc5	176	P01859	IGHG2		21594600	11665000
EEQFJSTFR	Hex3HexNAc4	176	P01859	IGHG2	925222400	154732400	41674500
EEQFJSTFR	Hex4HexNAc5	176	P01859	IGHG2	53361000	19967700	99667500
KJWTER	Hex4HexNAc3Fuc1	226	Q9UH65	SWAP70			253532000
QEPERJECFLQHKDDNPNLPR	Hex5HexNAc4NeuAc1	123	P02768	ALB	8579980	2160350	1672350
ICAMEGLPQKHJFSHCCSK	Hex5HexNAc4NeuAc2	109	P43652	AFM	4680020	2878070	10575700
FSDGLESJSSTQFEVKK	Hex10HexNAc2	226	P0C0L4;P0C0L5	C4A;C4B_2		6218580	4941600
FSDGLESJSSTQFEVKK	Hex9HexNAc2	226	P0C0L4;P0C0L5	C4A;C4B_2	22317800	576178500	133428100
FSDGLESJSSTQFEVKK	Hex8HexNAc2	226	P0C0L4;P0C0L5	C4A;C4B_2	4629660	36418000	20990400
FSDGLESJSSTQFEVKK	Hex7HexNAc2	226	P0C0L4;P0C0L5	C4A;C4B_2			3668950
QEPERJECFLQHKDDNPNLPR	Hex4HexNAc3NeuAc1	123	P02768	ALB			532340
CGJCSLTTLKDEDFCKR	Hex5HexNAc4NeuAc1	174	P49908	SELENOP			2901150
KYNSQJQSNNQFVLYR	Hex5HexNAc4NeuAc1	48	P01042	KNG1			1198420
FGYILHTDJR	Hex5HexNAc4NeuAc1	178	P48740	MASP1	4657940	4313090	4344090
YPHKPEIJSTTHPGADLQEJFCR	Hex5HexNAc4NeuAc2	143	P00734	F2	9143240	49305800	26587400
EYESYSDFERJVTEK	Hex5HexNAc4NeuAc1	243	P07358	C8B			3229770
HAJWTLTPLK	Hex5HexNAc3NeuAc1	253	P27169	PON1	59825400		189033000
HAJWTLTPLK	Hex5HexNAc3Fuc2	253	P27169	PON1			33811700
HAJWTLTPLK	Hex4HexNAc3NeuAc1	253	P27169	PON1	124477400	393761300	333654290
HAJWTLTPLK	Hex3HexNAc2	253	P27169	PON1			5919820
VVTVAALGTJISIHKDEIGK	Hex5HexNAc5	1743	Q9Y6R7;Q9Y6R7;Q9Y6R7	FCGBP;FCGBP;FCGBP		428817	7326650
LAGKPTHVJVSVVMAEVDGTCY	Hex5HexNAc2	340	P01876	IGHA1	508141640	1359515700	60299670
TVLTPATNHMGJVTFTIPANR	Hex5HexNAc2	85	P01024	C3	2501233540	16455089100	21596851910
TVLTPATNHMGJVTFTIPANR	Hex4HexNAc2	85	P01024	C3	205379540	719779940	908032750
TVLTPATNHMGJVTFTIPANR	Hex3HexNAc2	85	P01024	C3	14740460	278627600	25170330
LAGKPTHVJVSVVMAEVDGTCY	Hex8HexNAc2	340	P01876	IGHA1	10564940	6258340	50492030
LAGKPTHVJVSVVMAEVDGTCY	Hex7HexNAc2	340	P01876	IGHA1	27664940		63461490
LAGKPTHVJVSVVMAEVDGTCY	Hex4HexNAc5Fuc1	340	P01876	IGHA1	61193580	20862250	355530700
LAGKPTHVJVSVVMAEVDGTCY	Hex6HexNAc2	340	P01876	IGHA1	86276740	57418480	737322400
LAGKPTHVJVSVVMAEVDGTCY	Hex4HexNAc5	340	P01876	IGHA1	23355600		98454560
TVDKSTGKPTLYJVSLVMSDTAGTCY	Hex6HexNAc2	440	P01871	IGHM	481294300	570135000	489674800
LALTPAHLLFTADJHTEPAAR	Hex9HexNAc7	282	Q14623	IHH			2532240
HGIQYFNJNTQHSSLFMLNEVKR	Hex5HexNAc4NeuAc1Fuc2	169	P01042	KNG1			17082100
HGIQYFNJNTQHSSLFMLNEVKR	Hex5HexNAc4NeuAc2	169	P01042	KNG1		89613900	162266480
VYIHPFHLVIHJESTCEQLAK	Hex5HexNAc4NeuAc2	47	P01019	AGT	28640800		51502000
IIVPLNNREJISDPTSPLR	Hex4HexNAc5	71	P01591	JCHAIN	9273360		13028100
VYIHPFHLVIHJESTCEQLAK	Hex5HexNAc4NeuAc1Fuc2	47	P01019	AGT		1346900000	55982900
LAGKPTHVJVSVVMAEVDGTCY	Hex4HexNAc2	340	P01876	IGHA1	72784800	6400170	97923900
QVJVTYGHMPVFQHHTSHTVR	Hex5HexNAc2	179	Q8N9K5	ZNF565			190708000
VVLHPJYSQVDIGLIK	Hex5HexNAc4	241	P00738	HP	1234829280	1153625920	294948670
GGNSNGALCHFPFLYNNHJYTDCTSEGR	Hex5HexNAc4NeuAc1	430	P02751	FN1			3121190
ISGVJGTHICMVFEVLGHHLLK	Hex4HexNAc3	157	Q96SB4	SRPK1			44918800
LAGKPTHVJVSVVMAEVDGTCY	Hex5HexNAc4	340	P01876	IGHA1			31275930
LAGKPTHVJVSVVMAEVDGTCY	Hex4HexNAc4Fuc1	340	P01876	IGHA1			62138700
LAGKPTHVJVSVVMAEVDGTCY	Hex6HexNAc3	340	P01876	IGHA1			32445100
LAGKPTHVJVSVVMAEVDGTCY	Hex5HexNAc3	340	P01876	IGHA1			9542500
DDALERRINEYALEMEDGLJK	Hex4HexNAc2	729	Q13201	MMRN1			44409500
GAEVJQVKEQLLQSNPVLEAFGNAK	Hex5HexNAc4NeuAc1	136	O43795	MYO1B			20499600
VVLHPJYSQVDIGLIK	Hex5HexNAc4Fuc2	241	P00738	HP	30758540	3350674510	42510200
MVSHHJLTTGATLINEQWLLTTAK	Hex3HexNAc5Fuc3	184	P00738;P00739	HP;HPR			0
MVSHHJLTTGATLINEQWLLTTAK	Hex4HexNAc3NeuAc1	184	P00738;P00739	HP;HPR	151556920	150167600	60450230
MVSHHJLTTGATLINEQWLLTTAK	Hex6HexNAc4Fuc2	184	P00738;P00739	HP;HPR			47870200
MVSHHJLTTGATLINEQWLLTTAK	Hex3HexNAc3	184	P00738;P00739	HP;HPR			12098500
MVSHHJLTTGATLINEQWLLTTAK	Hex4HexNAc3Fuc2	184	P00738;P00739	HP;HPR	229754000	45046900	250255870
SLGNVJFTVSAEALESQELCGTEVPSVPEHGRK	Hex6HexNAc2	869	P01023	A2M	244913100	1791323390	2527779930
SLGNVJFTVSAEALESQELCGTEVPSVPEHGRK	Hex5HexNAc2	869	P01023	A2M	3687627280	50278374720	27499522510
SLGNVJFTVSAEALESQELCGTEVPSVPEHGRK	Hex4HexNAc3	869	P01023	A2M	15215040		7470170
QQQHLFGSJVTDCSGJFCLFR	Hex4HexNAc3Fuc2	630	P02787	TF	312780600	5413480	59184000
SLGNVJFTVSAEALESQELCGTEVPSVPEHGRK	Hex6HexNAc3	869	P01023	A2M	276908800	76408590	335572190
SLGNVJFTVSAEALESQELCGTEVPSVPEHGRK	Hex5HexNAc3	869	P01023	A2M	52268140	16710700	15226200
VVLHPJYSQVDIGLIK	Hex5HexNAc4NeuAc1Fuc2	241	P00738	HP	4949535020	75946100	408203240
TAGWNIPMGLLYNKIJHCR	Hex5HexNAc4NeuAc1Fuc2	491	P02787	TF		89463700	5815380
LSLHRPALEDLLLGSEAJLTCTLTGLR	Hex5HexNAc3Fuc2	144	P01876;P01877	IGHA1;IGHA2		197425000	514554000
LSLHRPALEDLLLGSEAJLTCTLTGLR	Hex5HexNAc5Fuc4	144	P01876;P01877	IGHA1;IGHA2			3608360
YLGJATAIFFLPDEGKLQHLENELTHDIITK	Hex4HexNAc5NeuAc2Fuc1	271	P01009	SERPINA1			55663200
YLGJATAIFFLPDEGKLQHLENELTHDIITK	Hex4HexNAc3Fuc2	271	P01009	SERPINA1			11123500
ADTHDEILEGLNFJLTEIPEAQIHEGFQELLR	Hex5HexNAc4NeuAc1Fuc3	107	P01009	SERPINA1			37869650
SVQEIQATFFYFTPJKTEDTIFLR	Hex6HexNAc5NeuAc2Fuc2	72	P02763;P19652	ORM1;ORM2			92352920
EJGTVSR	Hex7HexNAc6NeuAc2	103	P19652	ORM2	103539220		29781440
EJGTVSR	Hex6HexNAc5NeuAc2	103	P19652	ORM2	836606320	767707900	163520900
NEEYJK	Hex6HexNAc5NeuAc2	56	P02763;P19652	ORM1;ORM2	6834832260	3655864920	3396431540
EJGTISR	Hex5HexNAc4NeuAc3Fuc3	103	P02763	ORM1	4274832	1469952	786140
EJGTVSR	Hex7HexNAc6NeuAc3	103	P19652	ORM2	7035203600	3743701700	1006476200
EJGTISR	Hex6HexNAc5NeuAc2	103	P02763	ORM1	10976617000	5155079200	2737972400
EJGTVSR	Hex7HexNAc6NeuAc3Fuc1	103	P19652	ORM2	116315400	83290400	156997800
EJGTVSR	Hex5HexNAc4NeuAc2	103	P19652	ORM2	298040000	337544800	2311674700
EJGTVSR	Hex6HexNAc5NeuAc3	103	P19652	ORM2	10352720600	2054118500	5462240900
EJGTVSR	Hex6HexNAc5NeuAc3Fuc1	103	P19652	ORM2	376344600	217849900	837017900
EJGTVSR	Hex3HexNAc3Fuc2	103	P19652	ORM2	88560700	3495190	4822618
NEEYJK	Hex8HexNAc7NeuAc3	56	P02763;P19652	ORM1;ORM2	6260320		3390780
NEEYJK	Hex6HexNAc5NeuAc3Fuc1	56	P02763;P19652	ORM1;ORM2	2163626200	425741300	3470708000
NEEYJK	Hex7HexNAc6NeuAc3	56	P02763;P19652	ORM1;ORM2	220812020	102504830	146579750
NEEYJK	Hex6HexNAc5NeuAc3	56	P02763;P19652	ORM1;ORM2	40079875200	5291087020	17378696850
NEEYJK	Hex5HexNAc4NeuAc2Fuc1	56	P02763;P19652	ORM1;ORM2	311507580	160541480	816803660
NEEYJK	Hex6HexNAc5NeuAc3Fuc2	56	P02763;P19652	ORM1;ORM2		8287920	46132900
NEEYJK	Hex8HexNAc7	56	P02763;P19652	ORM1;ORM2			7500500
NEEYJK	Hex6HexNAc5NeuAc1Fuc2	56	P02763;P19652	ORM1;ORM2		651506300	128941300
NEEYJK	Hex3HexNAc3Fuc2	56	P02763;P19652	ORM1;ORM2	412096360	64888700	188230090
EJGTISR	Hex6HexNAc5NeuAc2Fuc1	103	P02763	ORM1			199348570
EJGTISR	Hex9HexNAc8NeuAc3	103	P02763	ORM1	119032000		21408500
EJGTISR	Hex8HexNAc7NeuAc3	103	P02763	ORM1	1479522000	433564600	341610300
NEEYJK	Hex6HexNAc5NeuAc2Fuc2	56	P02763;P19652	ORM1;ORM2			11688025500
EJGTISR	Hex8HexNAc7NeuAc2Fuc2	103	P02763	ORM1			454795500
EJGTISR	Hex7HexNAc6NeuAc2Fuc3	103	P02763	ORM1			206913500
EJGTISR	Hex10HexNAc9Fuc1	103	P02763	ORM1			10962100
EJGTISR	Hex7HexNAc6NeuAc2Fuc2	103	P02763	ORM1			2595725000
EJGTISR	Hex7HexNAc6NeuAc3	103	P02763	ORM1	24270804200	7887279000	6010531100
EJGTISR	Hex7HexNAc6NeuAc3Fuc2	103	P02763	ORM1			8275190
EJGTISR	Hex7HexNAc6NeuAc3Fuc1	103	P02763	ORM1	998018000	507769800	1090636000
EJGTISR	Hex6HexNAc5NeuAc3Fuc1	103	P02763	ORM1	1412869200	659990800	6323324900
EJGTISR	Hex7HexNAc6NeuAc1Fuc2	103	P02763	ORM1			25278870
EJGTVSR	Hex7HexNAc6NeuAc4	103	P19652	ORM2	18303448000	6039922000	5072921000
EJGTISR	Hex6HexNAc5NeuAc3	103	P02763	ORM1	24221091800	15431410300	40648122800
EJGTISR	Hex7HexNAc6NeuAc2	103	P02763	ORM1	2324859600	1804170700	196258750
EJGTISR	Hex6HexNAc5NeuAc3Fuc2	103	P02763	ORM1		22510100	134170550
EJGTISR	Hex5HexNAc4NeuAc2	103	P02763	ORM1	4883867120	2134128300	5027890000
EJGTISR	Hex6HexNAc5NeuAc1Fuc3	103	P02763	ORM1			27828300
EJGTISR	Hex6HexNAc5NeuAc2Fuc2	103	P02763	ORM1		479516000	169535000
EJGTVSR	Hex7HexNAc6NeuAc3Fuc3	103	P19652	ORM2			221239000
EJGTVSR	Hex8HexNAc7NeuAc4	103	P19652	ORM2	709293000		201256400
EJGTISR	Hex3HexNAc3Fuc2	103	P02763	ORM1	38245980	60735270	114825860
EJGTISR	Hex7HexNAc5NeuAc2Fuc2	103	P02763	ORM1			31342600
EJGTVSR	Hex7HexNAc6NeuAc4Fuc1	103	P19652	ORM2	562238800	229867300	925707000
EJGTVSR	Hex7HexNAc6NeuAc4Fuc2	103	P19652	ORM2			45419200
GEJGTLSR	Hex6HexNAc5NeuAc3	43	Q99653	CHP1	22174000		166345900
GEJGTLSR	Hex6HexNAc5NeuAc3Fuc1	43	Q99653	CHP1			19321300
NEEYJK	Hex7HexNAc6NeuAc4Fuc1	56	P02763;P19652	ORM1;ORM2		1534700	11232370
NEEYJK	Hex7HexNAc6NeuAc4	56	P02763;P19652	ORM1;ORM2	133072800	12448500	95575700
NEEYJK	Hex8HexNAc7NeuAc4	56	P02763;P19652	ORM1;ORM2			4245170
EJGTISR	Hex8HexNAc7NeuAc4	103	P02763	ORM1	2609284000	875187000	1668405000
EJGTISR	Hex9HexNAc8NeuAc4Fuc1	103	P02763	ORM1	53564200		43369100
EJGTISR	Hex8HexNAc7NeuAc4Fuc1	103	P02763	ORM1			603683000
EJGTISR	Hex9HexNAc8NeuAc4	103	P02763	ORM1	2098995400	143907000	172577000
EJGTISR	Hex8HexNAc7NeuAc4Fuc2	103	P02763	ORM1			61446000
EJGTISR	Hex7HexNAc6NeuAc4Fuc1	103	P02763	ORM1	1346362800	692983100	2635313700
EJGTISR	Hex7HexNAc6NeuAc4	103	P02763	ORM1	66382357000	15253936400	30133268300
EJGTISR	Hex7HexNAc6NeuAc4Fuc2	103	P02763	ORM1		27373400	371424000
EDALJETRESETK	Hex6HexNAc5NeuAc3	86	P10909	CLU	30408200	21542700	10678810
NLFLJHSEJATAK	Hex5HexNAc6NeuAc1	211	P00738;P00739	HP;HPR			6308860
GEJGTLSR	Hex7HexNAc6NeuAc4	43	Q99653	CHP1			7211620
NLFLJHSEJATAK	Hex9HexNAc7NeuAc4Fuc1	211	P00738;P00739	HP;HPR		1797380	1614810
NLFLJHSEJATAK	Hex11HexNAc8NeuAc2	211	P00738;P00739	HP;HPR	50645400	18814200	29088100
NLFLJHSEJATAK	Hex9HexNAc7NeuAc2Fuc5	211	P00738;P00739	HP;HPR	1484451800	361790000	262067300
NLFLJHSEJATAK	Hex10HexNAc8NeuAc2	211	P00738;P00739	HP;HPR	8652843400	4360672000	2341361600
VSJVSCQASVSR	Hex6HexNAc5NeuAc3Fuc1	143	P55058	PLTP	4292160		1816040
NLFLJHSEJATAK	Hex10HexNAc8NeuAc2Fuc1	211	P00738;P00739	HP;HPR	70610600		125746400
EDALJETR	Hex6HexNAc5NeuAc3Fuc1	86	P10909	CLU		11784100	21908790
EDALJETR	Hex6HexNAc5NeuAc3	86	P10909	CLU	384790200	87283300	76634400
DAJISQPETTKEGLR	Hex6HexNAc5NeuAc3	267	Q13790	APOF	16536220	8925410	6106170
NLFLJHSEJATAK	Hex8HexNAc6NeuAc3Fuc3	211	P00738;P00739	HP;HPR			19915783
NLFLJHSEJATAK	Hex10HexNAc8Fuc4	211	P00738;P00739	HP;HPR			17763700
NLFLJHSEJATAK	Hex10HexNAc8NeuAc1Fuc4	211	P00738;P00739	HP;HPR	97505200		108987548100
NLFLJHSEJATAK	Hex9HexNAc7NeuAc3	211	P00738;P00739	HP;HPR	64927660	18904970	686626720
NLFLJHSEJATAK	Hex9HexNAc7NeuAc2Fuc2	211	P00738;P00739	HP;HPR		34002600	922127200
NLFLJHSEJATAK	Hex8HexNAc6NeuAc4Fuc3	211	P00738;P00739	HP;HPR	166196800		427650
EJGTISR	Hex9HexNAc8NeuAc4Fuc3	103	P02763	ORM1			34675400
EJGTISR	Hex9HexNAc8NeuAc4Fuc2	103	P02763	ORM1			133766300
DTFVJASR	Hex6HexNAc5NeuAc3Fuc1	238	P05155	SERPING1	20647320		8770230
IPCSQPPQIEHGTIJSSR	Hex6HexNAc5NeuAc3	882	P08603	CFH	18782480	7549700	6011460
DTFVJASR	Hex6HexNAc5NeuAc3	238	P05155	SERPING1	243490400	29092700	59685770
NLFLJHSEJATAK	Hex9HexNAc7NeuAc4Fuc3	211	P00738;P00739	HP;HPR	13406940	1013690	8878470
AFGSNPJLTK	Hex6HexNAc5NeuAc3	74	P22792	CPN2	15634640	3209570	2616220
ITYSIVQTJCSK	Hex6HexNAc5NeuAc2Fuc1	205	P01042	KNG1	20491240	4506210	14287490
ITYSIVQTJCSK	Hex6HexNAc5NeuAc2	205	P01042	KNG1	650592000	140322240	65251980
NJATVHEQVGGPSLTSDLQAQSK	Hex6HexNAc5NeuAc3	86	P04004	VTN	34912000	16782600	17875945
NJATVHEQVGGPSLTSDLQAQSK	Hex6HexNAc5NeuAc3Fuc1	86	P04004	VTN			3535870
CIQAJYSLMENGK	Hex6HexNAc5NeuAc3	65	P05090	APOD	3644240	5678767	7456870
CATPHGDJASLEATFVK	Hex6HexNAc5NeuAc3Fuc1	98	P23142	FBLN1			2473170
ITYSIVQTJCSK	Hex6HexNAc5NeuAc3	205	P01042	KNG1	749042580	289157020	225285340
ITYSIVQTJCSK	Hex6HexNAc5NeuAc3Fuc1	205	P01042	KNG1	77748400	63537230	102437220
ITYSIVQTJCSK	Hex4HexNAc4Fuc2	205	P01042	KNG1			11662400
ADGTVNQIEGEATPVJLTEPAKLEVK	Hex7HexNAc6NeuAc2Fuc4	98	P05090	APOD			1222300
GLTFQQJASSMCVPDQDTAIR	Hex5HexNAc4NeuAc2Fuc1	209	P01871	IGHM	1084913300	1065036430	697475280
ITYSIVQTJCSK	Hex6HexNAc5NeuAc2Fuc2	205	P01042	KNG1		377008000	113918700
GLTFQQJASSMCVPDQDTAIR	Hex5HexNAc5NeuAc2Fuc1	209	P01871	IGHM	3433382902	1582255360	944479750
QJQCFYJSSYLNVQR	Hex7HexNAc6NeuAc2	88	P19652	ORM2	1573592280	312640350	24251764
QDQCIYJTTYLNVQR	Hex8HexNAc7NeuAc1Fuc2	93	P02763	ORM1		62786600	20823900
QJQCFYJSSYLNVQR	Hex6HexNAc5NeuAc2	93	P19652	ORM2	342928400	185781800	88303530
QJQCFYJSSYLNVQR	Hex6HexNAc5NeuAc2	88	P19652	ORM2	1632875400	263359830	116095660
QJQCFYJSSYLNVQR	Hex6HexNAc5NeuAc1Fuc2	88	P19652	ORM2			49733200
QDQCIYJTTYLNVQR	Hex6HexNAc5NeuAc2Fuc1	93	P02763	ORM1	154862820	104042880	204852940
QDQCIYJTTYLNVQR	Hex6HexNAc5NeuAc1	93	P02763	ORM1	78773402	2068170	27715540
QDQCIYJTTYLNVQR	Hex6HexNAc5NeuAc2	93	P02763	ORM1	4928937420	1750292170	1567375810
QDQCIYJTTYLNVQR	Hex5HexNAc5NeuAc2	93	P02763	ORM1	5967580		1917608
LAJLTQGEDQYYLR	Hex6HexNAc5NeuAc2	374	P10909	CLU	190107640	65075779	44340820
VSTVYAJJGSVLQGTSVASVYHGK	Hex6HexNAc5NeuAc3	322	Q15166	PON3	16709100	3774640	5337210
VTQVYAEJGTVLQGSTVASVYKGK	Hex6HexNAc5NeuAc3	324	P27169	PON1	49661892	13911600	13969600
VTQVYAEJGTVLQGSTVASVYKGK	Hex6HexNAc5NeuAc3Fuc1	324	P27169	PON1	5684980	1230330	3677210
QDQCIYJTTYLNVQR	Hex4HexNAc4NeuAc2	93	P02763	ORM1			1700155
ADGTVNQIEGEATPVJLTEPAK	Hex6HexNAc5NeuAc2Fuc1	98	P05090	APOD	17738540	4634240	2256660
ADGTVNQIEGEATPVJLTEPAK	Hex5HexNAc4NeuAc2Fuc1	98	P05090	APOD		14733710	25293440
ADGTVNQIEGEATPVJLTEPAK	Hex5HexNAc4NeuAc2	98	P05090	APOD	15662320	2419500	9900940
LVJEVTEFAK	Hex6HexNAc5NeuAc3	68	P02768	ALB	3754940	1740600	1734370
ADGTVNQIEGEATPVJLTEPAKLEVK	Hex7HexNAc6NeuAc2Fuc1	98	P05090	APOD	91764600	108574200	277395800
ADGTVNQIEGEATPVJLTEPAKLEVK	Hex8HexNAc7NeuAc2Fuc1	98	P05090	APOD	166305200		30004800
VTQVYAEJGTVLQGSTVASVYK	Hex6HexNAc5NeuAc2	324	P27169	PON1	86397860	210634720	32581160
VTQVYAEJGTVLQGSTVASVYK	Hex6HexNAc5NeuAc2Fuc1	324	P27169	PON1	4294940	3463590	5897250
JLTTSLTESVDR	Hex6HexNAc5NeuAc3	307	P80108	GPLD1	13358800	9602860	4745350
VTQVYAEJGTVLQGSTVASVYK	Hex5HexNAc4NeuAc2	324	P27169	PON1	129425920	49178680	109101710
QDQCIYJTTYLNVQR	Hex7HexNAc6NeuAc3Fuc5	93	P02763	ORM1	107320400		40401700
QJQCFYJSSYLNVQR	Hex8HexNAc7NeuAc3	88	P19652	ORM2	1199980120	222228300	186627600
ADGTVNQIEGEATPVJLTEPAKLEVK	Hex6HexNAc5NeuAc2Fuc1	98	P05090	APOD	315156100	162909800	114167000
QJQCFYJSSYLNVQR	Hex8HexNAc7NeuAc3Fuc1	88	P19652	ORM2	20138600	5472280	4999720
LAGKPTHVJVSVVMAEVDGTCY	Hex6HexNAc5NeuAc3Fuc1	340	P01876	IGHA1	15062940	9173480	20853850
QDQCIYJTTYLNVQR	Hex7HexNAc6NeuAc4Fuc3	93	P02763	ORM1	39240580	9212450	2233330
LAGKPTHVJVSVVMAEVDGTCY	Hex6HexNAc6NeuAc3Fuc1	340	P01876	IGHA1	9081900		11919580
ADGTVNQIEGEATPVJLTEPAKLEVK	Hex6HexNAc5NeuAc2	98	P05090	APOD	47219600	19238700	53985700
ADGTVNQIEGEATPVJLTEPAKLEVK	Hex7HexNAc6NeuAc2	98	P05090	APOD	39954240	8182180	6337110
QDQCIYJTTYLNVQR	Hex9HexNAc8NeuAc3	93	P02763	ORM1	79795400	32172480	33422600
QJQCFYJSSYLNVQR	Hex8HexNAc7NeuAc2Fuc2	88	P19652	ORM2			10105100
QDQCIYJTTYLNVQR	Hex9HexNAc8NeuAc2Fuc2	93	P02763	ORM1			75611600
SWPAVGJCSSALR	Hex6HexNAc5NeuAc2Fuc2	187	P02790	HPX			24484920
SWPAVGJCSSALR	Hex6HexNAc5NeuAc3	187	P02790	HPX	7930480	3260650	5198510
ADGTVNQIEGEATPVJLTEPAKLEVK	Hex6HexNAc5NeuAc1Fuc2	98	P05090	APOD			56912200
QDQCIYJTTYLNVQR	Hex8HexNAc7NeuAc2Fuc2	93	P02763	ORM1			888924100
ADGTVNQIEGEATPVJLTEPAKLEVK	Hex5HexNAc4NeuAc2Fuc1	98	P05090	APOD	457592940	357818050	387605500
VVLHPJYSQVDIGLIK	Hex7HexNAc6NeuAc2	241	P00738	HP	5333651200	678072180	313024090
ADGTVNQIEGEATPVJLTEPAKLEVK	Hex5HexNAc4NeuAc1Fuc2	98	P05090	APOD	1979948		146136570
QDQCIYJTTYLNVQR	Hex6HexNAc5NeuAc1Fuc2	93	P02763	ORM1		279090280	49620290
QJQCFYJSSYLNVQR	Hex7HexNAc6NeuAc3	93	P19652	ORM2	4032952000	1688098800	465136500
QDQCIYJTTYLNVQR	Hex8HexNAc7NeuAc2Fuc3	93	P02763	ORM1			105026000
ADGTVNQIEGEATPVJLTEPAKLEVK	Hex5HexNAc4NeuAc2	98	P05090	APOD	258751840	112954670	174071900
QDQCIYJTTYLNVQR	Hex8HexNAc7NeuAc3	93	P02763	ORM1	1683498000	570139250	723261840
QDQCIYJTTYLNVQR	Hex8HexNAc7NeuAc3Fuc1	93	P02763	ORM1	44850400	14508900	40755200
AELSJHTRPVILVPGCLGNQLEAK	Hex6HexNAc5NeuAc2Fuc2	44	P04180	LCAT			116351200
QJQCFYJSSYLNVQR	Hex7HexNAc6NeuAc2Fuc3	93	P19652	ORM2			63806000
VVLHPJYSQVDIGLIK	Hex6HexNAc5NeuAc2	241	P00738	HP	25481658940	5773389530	5763891050
QJQCFYJSSYLNVQR	Hex9HexNAc8NeuAc1Fuc1	88	P19652	ORM2			14224600
QJQCFYJSSYLNVQR	Hex7HexNAc6NeuAc3Fuc1	88	P19652	ORM2	131345180	112516200	80293320
QJQCFYJSSYLNVQR	Hex7HexNAc6NeuAc3Fuc2	88	P19652	ORM2			7974930
VVLHPJYSQVDIGLIK	Hex6HexNAc5NeuAc1Fuc2	241	P00738	HP			2533397140
QJQCFYJSSYLNVQR	Hex7HexNAc6NeuAc2Fuc4	88	P19652	ORM2			6847280
QJQCFYJSSYLNVQR	Hex6HexNAc5NeuAc1Fuc3	93	P19652	ORM2			1187720
QJQCFYJSSYLNVQR	Hex6HexNAc5Fuc4	88	P19652	ORM2			16065900
QJQCFYJSSYLNVQR	Hex6HexNAc5NeuAc3	93	P19652	ORM2	2641033606	1184744250	1404329880
QJQCFYJSSYLNVQR	Hex6HexNAc5NeuAc3Fuc1	93	P19652	ORM2			140737600
QJQCFYJSSYLNVQR	Hex11HexNAc8	88	P19652	ORM2			1750690
KVCQDCPLLAPLJDTR	Hex6HexNAc5NeuAc3Fuc1	156	P02765	AHSG	22299280		15304100
KVCQDCPLLAPLJDTR	Hex6HexNAc5NeuAc3	156	P02765	AHSG	546571160	102527250	124549700
QDQCIYJTTYLNVQR	Hex7HexNAc6NeuAc3Fuc1	93	P02763	ORM1	983878800	245568960	460148783
QDQCIYJTTYLNVQR	Hex7HexNAc6NeuAc3	93	P02763	ORM1	11013072200	4789766286	3913840778
QJQCFYJSSYLNVQR	Hex6HexNAc5NeuAc1Fuc2	93	P19652	ORM2		31330170	31985700
QDQCIYJTTYLNVQR	Hex8HexNAc7	93	P02763	ORM1			16831000
QDQCIYJTTYLNVQR	Hex7HexNAc6NeuAc2Fuc3	93	P02763	ORM1			120777000
QDQCIYJTTYLNVQR	Hex7HexNAc6NeuAc2	93	P02763	ORM1	5566602800	1861489250	1367589100
QJQCFYJSSYLNVQR	Hex6HexNAc5NeuAc2Fuc3	88	P19652	ORM2			21068900
QDQCIYJTTYLNVQR	Hex7HexNAc6NeuAc1Fuc2	93	P02763	ORM1	68976820	20816000	7053230
QDQCIYJTTYLNVQR	Hex7HexNAc6NeuAc3Fuc2	93	P02763	ORM1	20008700	6989670	25310020
QDQCIYJTTYLNVQR	Hex6HexNAc5NeuAc3	93	P02763	ORM1	10691164660	2589607390	4935251178
QDQCIYJTTYLNVQR	Hex6HexNAc5NeuAc2Fuc2	93	P02763	ORM1	154763800		3348925140
QDQCIYJTTYLNVQR	Hex6HexNAc5NeuAc3Fuc3	93	P02763	ORM1	3149356	928083	1146466
QDQCIYJTTYLNVQR	Hex6HexNAc5NeuAc3Fuc1	93	P02763	ORM1	440121580	144900840	537913550
QDQCIYJTTYLNVQR	Hex6HexNAc5NeuAc3Fuc2	93	P02763	ORM1		919243	10819930
LNAENJATFYFK	Hex6HexNAc5NeuAc3Fuc1	294	P01042	KNG1	210422640	169736530	342900580
QDQCIYJTTYLNVQR	Hex10HexNAc6NeuAc1	93	P02763	ORM1			7595650
QDQCIYJTTYLNVQR	Hex8HexNAc7NeuAc2	93	P02763	ORM1	502950740	39881520	27381180
LNAENJATFYFK	Hex6HexNAc5NeuAc3Fuc2	294	P01042	KNG1	4688820	3114540	6648190
QDQCIYJTTYLNVQR	Hex5HexNAc4NeuAc2	93	P02763	ORM1	317389200	378314870	837769000
LNAENJATFYFK	Hex6HexNAc5NeuAc3	294	P01042	KNG1	1152249560	270261837	318926441
QDQCIYJTTYLNVQR	Hex5HexNAc4NeuAc1Fuc3	93	P02763	ORM1			1700770
LAJLTQGEDQYYLR	Hex6HexNAc5NeuAc3Fuc1	374	P10909	CLU	79549260	43967880	66768236
QDQCIYJTTYLNVQR	Hex7HexNAc5NeuAc2Fuc1	93	P02763	ORM1	43543200		27803610
QDQCIYJTTYLNVQR	Hex3HexNAc3Fuc2	93	P02763	ORM1	91915500	24749600	48028800
QDQCIYJTTYLNVQR	Hex4HexNAc4NeuAc1	93	P02763	ORM1	5220200		952744
QDQCIYJTTYLNVQR	Hex5HexNAc4NeuAc3Fuc3	93	P02763	ORM1	15621860	58697.7	7264822
QDQCIYJTTYLNVQR	Hex9HexNAc5NeuAc2	93	P02763	ORM1	38413200		2639350
QDQCIYJTTYLNVQR	Hex6HexNAc6NeuAc3	93	P02763	ORM1	61803000		20313290
LNAENJATFYFK	Hex6HexNAc5NeuAc1Fuc3	294	P01042	KNG1			2076760
VIDFJCTTSSVSSALANTK	Hex5HexNAc4NeuAc2	125	P04196	HRG	371876144	177632320	139411360
QDQCIYJTTYLNVQR	Hex10HexNAc7NeuAc2Fuc1	93	P02763	ORM1			92742400
LNAENJATFYFK	Hex6HexNAc5NeuAc2	294	P01042	KNG1	495230940	68975070	63475280
QDQCIYJTTYLNVQR	Hex6HexNAc6NeuAc2Fuc1	93	P02763	ORM1	115172380		6073220
QDQCIYJTTYLNVQR	Hex9HexNAc5Fuc1	93	P02763	ORM1	12096180		956917
LAJLTQGEDQYYLR	Hex6HexNAc5NeuAc3	374	P10909	CLU	525350488	198681610	158230522
VVLHPJYSQVDIGLIK	Hex6HexNAc5NeuAc3	241	P00738	HP	21120281320	6628911517	4168639754
ADGTVNQIEGEATPVJLTEPAKLEVK	Hex8HexNAc7NeuAc3Fuc1	98	P05090	APOD			16314740
ADGTVNQIEGEATPVJLTEPAK	Hex6HexNAc5NeuAc3Fuc1	98	P05090	APOD	3334280	1799292	2869302
ADGTVNQIEGEATPVJLTEPAKLEVK	Hex7HexNAc6NeuAc3Fuc1	98	P05090	APOD	33428000	4876360	19799140
QJQCFYJSSYLNVQR	Hex9HexNAc6NeuAc3	93	P19652	ORM2			26771400
QJQCFYJSSYLNVQR	Hex7HexNAc6NeuAc2Fuc2	88	P19652	ORM2	74082600	82056600	168853100
SGVQQLIQYYQDQKDAJISQPETTKEGLR	Hex6HexNAc5NeuAc4	267	Q13790	APOF			574541
ELPGVCJETMMALWEECKPCLK	Hex6HexNAc5NeuAc3	103	P10909	CLU	29555420	29105455	39414260
ADGTVNQIEGEATPVJLTEPAKLEVK	Hex7HexNAc6NeuAc3	98	P05090	APOD			3201641
ADGTVNQIEGEATPVJLTEPAKLEVK	Hex7HexNAc6NeuAc2Fuc2	98	P05090	APOD			4513100
QJQCFYJSSYLNVQR	Hex10HexNAc6Fuc4	88	P19652	ORM2			555382
LAGKPTHVJVSVVMAEVDGTCY	Hex6HexNAc5NeuAc2Fuc3	340	P01876	IGHA1			2836230
VTQVYAEJGTVLQGSTVASVYK	Hex6HexNAc5NeuAc3	324	P27169	PON1	521265832	438475318	285841805
LAJLTQGEDQYYLR	Hex5HexNAc4NeuAc1Fuc2	374	P10909	CLU			1449330
VTQVYAEJGTVLQGSTVASVYK	Hex6HexNAc5NeuAc3Fuc2	324	P27169	PON1			1781900
VTQVYAEJGTVLQGSTVASVYK	Hex6HexNAc5NeuAc3Fuc1	324	P27169	PON1	59124476	39635830	64419046
QDQCIYJTTYLNVQR	Hex9HexNAc6NeuAc2Fuc2	93	P02763	ORM1			11715700
VVLHPJYSQVDIGLIK	Hex8HexNAc7NeuAc3	241	P00738	HP	76247600	6994990	7587810
ADGTVNQIEGEATPVJLTEPAKLEVK	Hex6HexNAc5NeuAc3Fuc1	98	P05090	APOD	56805988	29325800	33116500
LDAPTNLQFVJETDSTVLVR	Hex5HexNAc4NeuAc1	1007	P02751	FN1	85497764	22043190	29308200
VTQVYAEJGTVLQGSTVASVYK	Hex7HexNAc7NeuAc1	324	P27169	PON1			347277
QDQCIYJTTYLNVQR	Hex7HexNAc6NeuAc2Fuc2	93	P02763	ORM1			232017900
ADGTVNQIEGEATPVJLTEPAKLEVK	Hex5HexNAc4NeuAc3Fuc1	98	P05090	APOD	1377210		609949
VVLHPJYSQVDIGLIK	Hex7HexNAc6NeuAc3	241	P00738	HP	10633152000	986246820	447641480
LPTQJITFQTESSVAEQEAEFQSPK	Hex5HexNAc4NeuAc2Fuc1	517	Q14624	ITIH4		2180590	1055740
LPTQJITFQTESSVAEQEAEFQSPK	Hex5HexNAc4NeuAc2	517	Q14624	ITIH4	27020340	58148621	56322226
ADGTVNQIEGEATPVJLTEPAKLEVK	Hex5HexNAc4NeuAc1Fuc3	98	P05090	APOD			938442
ADGTVNQIEGEATPVJLTEPAKLEVK	Hex6HexNAc5NeuAc3	98	P05090	APOD	14414820	2906670	11990830
VVLHPJYSQVDIGLIK	Hex7HexNAc6NeuAc3Fuc1	241	P00738	HP	44153000		11009300
AALAAFNAQJJGSNFQLEEISR	Hex6HexNAc5NeuAc1Fuc3	175	P02765	AHSG			10967000
QDQCIYJTTYLNVQR	Hex10HexNAc6Fuc4	93	P02763	ORM1			1480946
QJQCFYJSSYLNVQR	Hex9HexNAc8NeuAc4	88	P19652	ORM2		18510160	5304638
AALAAFNAQJJGSNFQLEEISR	Hex6HexNAc5NeuAc1Fuc2	175	P02765	AHSG			11401200
AALAAFNAQJJGSNFQLEEISR	Hex6HexNAc5NeuAc2	175	P02765	AHSG	38447680	7517400	9896800
VVLHPJYSQVDIGLIK	Hex6HexNAc5NeuAc3Fuc1	241	P00738	HP	326138718	214443105	292494007
AALAAFNAQJJGSNFQLEEISR	Hex5HexNAc4NeuAc2	176	P02765	AHSG			474166250
SNRAEVVIJGSSSPAVVDR	Hex6HexNAc4NeuAc2	1353	Q902F9	HERVK_113			121275000
VVLHPJYSQVDIGLIK	Hex6HexNAc5NeuAc3Fuc2	241	P00738	HP			2345460
VVLHPJYSQVDIGLIK	Hex5HexNAc4NeuAc4Fuc1	241	P00738	HP	30208140		2405200
AALAAFNAQJJGSNFQLEEISR	Hex5HexNAc4NeuAc1Fuc3	175	P02765	AHSG			107285190
VVLHPJYSQVDIGLIK	Hex6HexNAc6NeuAc3	241	P00738	HP			3533720
QJQCFYJSSYLNVQR	Hex8HexNAc7NeuAc4	88	P19652	ORM2	697927200	101230400	146569100
QJQCFYJSSYLNVQR	Hex7HexNAc6NeuAc5Fuc3	93	P19652	ORM2	278908000		23236600
ALGFEJATQALGR	Hex6HexNAc5NeuAc3	69	Q08380	LGALS3BP	40943140	2624770	3473900
TELFSSSCPGGIMLJETGQGYQR	Hex6HexNAc5NeuAc2Fuc3	135	O95445	APOM			1128400
QJQCFYJSSYLNVQR	Hex8HexNAc7NeuAc4Fuc1	88	P19652	ORM2	45801740		8829460
TELFSSSCPGGIMLJETGQGYQR	Hex6HexNAc5NeuAc3	135	O95445	APOM	114362600	22898820	54089260
HGIQYFNJNTQHSSLFMLNEVK	Hex7HexNAc6NeuAc4	169	P01042	KNG1		3862330	9560340
QJQCFYJSSYLNVQR	Hex8HexNAc7NeuAc4	93	P19652	ORM2	844931800	45553000	121513900
QDQCIYJTTYLNVQR	Hex9HexNAc8NeuAc4Fuc1	93	P02763	ORM1			10829540
ALPQPQJVTSLLGCTH	Hex6HexNAc5NeuAc2	453	P02790	HPX			823005
QJQCFYJSSYLNVQR	Hex7HexNAc6NeuAc4	93	P19652	ORM2	3219963400	416028600	954222690
QJQCFYJSSYLNVQR	Hex7HexNAc6NeuAc4	88	P19652	ORM2	3885053400	251104430	619012652
QJQCFYJSSYLNVQR	Hex8HexNAc7NeuAc4Fuc2	88	P19652	ORM2			646865
ALPQPQJVTSLLGCTH	Hex5HexNAc4NeuAc2	453	P02790	HPX	455078920	388097257	304447209
QJQCFYJSSYLNVQR	Hex8HexNAc7NeuAc4Fuc1	93	P19652	ORM2			6894990
QJQCFYJSSYLNVQR	Hex6HexNAc5NeuAc3	88	P19652	ORM2	1041575714	1328613970	294163551
QDQCIYJTTYLNVQR	Hex8HexNAc7NeuAc4	93	P02763	ORM1	1419695080	357928500	322778800
QDQCIYJTTYLNVQR	Hex9HexNAc8NeuAc4	93	P02763	ORM1	138442200	47740062	33864400
QJQCFYJSSYLNVQR	Hex7HexNAc6NeuAc4Fuc2	88	P19652	ORM2		1409960	160498
QJQCFYJSSYLNVQR	Hex6HexNAc5NeuAc3Fuc1	88	P19652	ORM2	140447680	29149890	9244540
QJQCFYJSSYLNVQR	Hex7HexNAc6NeuAc4Fuc1	93	P19652	ORM2		23372500	48365100
QDQCIYJTTYLNVQR	Hex8HexNAc7NeuAc4Fuc1	93	P02763	ORM1	106288800	6919020	37961800
ITYSIVQTJCSKENFLFLTPDCK	Hex6HexNAc5NeuAc2	205	P01042	KNG1	54171980	22270880	3935020
ITYSIVQTJCSKENFLFLTPDCK	Hex6HexNAc5NeuAc1Fuc2	205	P01042	KNG1		36089400	9747710
QDQCIYJTTYLNVQR	Hex8HexNAc7NeuAc3Fuc4	93	P02763	ORM1			10950800
QJQCFYJSSYLNVQR	Hex6HexNAc5NeuAc1Fuc4	88	P19652	ORM2	37151600		56961800
QDQCIYJTTYLNVQR	Hex8HexNAc7NeuAc4Fuc2	93	P02763	ORM1			2576690
QJQCFYJSSYLNVQR	Hex7HexNAc6NeuAc3Fuc4	93	P19652	ORM2			6898940
QDQCIYJTTYLNVQR	Hex7HexNAc6NeuAc4Fuc1	93	P02763	ORM1	292606400	74715155	502802180
QJQCFYJSSYLNVQR	Hex7HexNAc6NeuAc4Fuc2	93	P19652	ORM2			1428280
QDQCIYJTTYLNVQR	Hex7HexNAc6NeuAc4	93	P02763	ORM1	5945026200	1440523230	3465891452
QJQCFYJSSYLNVQR	Hex7HexNAc6NeuAc4Fuc1	88	P19652	ORM2	81806840	41103383	159127046
LQAPLJYTEFQKPICLPSK	Hex6HexNAc5NeuAc2Fuc2	494	P03952	KLKB1			7205310
QJQCFYJSSYLNVQR	Hex8HexNAc6NeuAc3Fuc1	88	P19652	ORM2	214784400		10093100
LQAPLJYTEFQKPICLPSK	Hex6HexNAc5NeuAc3	494	P03952	KLKB1	12547660	6848640	2293920
QJQCFYJSSYLNVQR	Hex7HexNAc7NeuAc2Fuc2	88	P19652	ORM2			8960700
QDQCIYJTTYLNVQR	Hex7HexNAc6NeuAc4Fuc2	93	P02763	ORM1		896278	17931350
LDAPTNLQFVJETDSTVLVR	Hex5HexNAc4NeuAc2Fuc1	1007	P02751	FN1	18843400	2015240	5069100
CGLVPVLAENYJK	Hex6HexNAc5NeuAc3	432	P02787	TF	39605100	17327930	23808760
LPTQJITFQTESSVAEQEAEFQSPK	Hex6HexNAc5NeuAc3	517	Q14624	ITIH4	8237380	8384580	3790460
LPTQJITFQTESSVAEQEAEFQSPK	Hex6HexNAc5NeuAc1Fuc4	517	Q14624	ITIH4			19612200
QDQCIYJTTYLNVQR	Hex8HexNAc6NeuAc3Fuc1	93	P02763	ORM1	43482800	4330920	142954400
QDQCIYJTTYLNVQR	Hex7HexNAc6Fuc4	93	P02763	ORM1	103556000		16963100
LDAPTNLQFVJETDSTVLVR	Hex5HexNAc4NeuAc2	1007	P02751	FN1	606002994	162462340	153122718
EJLTAPGSDSAVFFEQGTTR	Hex6HexNAc5NeuAc3Fuc1	397	P00450	CP			1505860
GPDVLTATVSGKLPTQJITFQTESSVAEQEAEFQSPK	Hex5HexNAc4NeuAc2	517	Q14624	ITIH4			945890
QDQCIYJTTYLNVQR	Hex7HexNAc6NeuAc5Fuc1	93	P02763	ORM1	33909020		865882
EJLTAPGSDSAVFFEQGTTR	Hex6HexNAc5NeuAc3	397	P00450	CP	6553960		4474060
TLJQSSDELQLSMGNAMFVK	Hex6HexNAc5NeuAc2	127	P01011	SERPINA3			7221300
EYQTRQDQCIYJTTYLNVQR	Hex3HexNAc6	93	P02763	ORM1			24020200
ELPGVCJETMMALWEECKPCLK	Hex6HexNAc5NeuAc3Fuc1	103	P10909	CLU		2528010	5222120
ELPGVCJETMMALWEECKPCLK	Hex6HexNAc5NeuAc2Fuc3	103	P10909	CLU			10057370
QDQCIYJTTYLNVQR	Hex8HexNAc6NeuAc3Fuc2	93	P02763	ORM1			3571250
VCQDCPLLAPLJDTR	Hex6HexNAc5NeuAc3	156	P02765	AHSG	82616940	14387480	14885591
ELPGVCJETMMALWEECKPCLK	Hex6HexNAc5NeuAc1Fuc4	103	P10909	CLU			12935200
QDQCIYJTTYLNVQR	Hex7HexNAc6NeuAc5	93	P02763	ORM1			1786210
CGLVPVLAENYJK	Hex5HexNAc4NeuAc2	432	P02787	TF	5805768460	2870115670	2877496670
VVLHPJYSQVDIGLIK	Hex8HexNAc7NeuAc4	241	P00738	HP	22040400		1870740
TLJQSSDELQLSMGNAMFVK	Hex6HexNAc5NeuAc2Fuc2	127	P01011	SERPINA3			2280180
VCQDCPLLAPLJDTR	Hex6HexNAc5NeuAc3Fuc1	156	P02765	AHSG		2046320	5028370
QDQCIYJTTYLNVQR	Hex7HexNAc6NeuAc3Fuc4	93	P02763	ORM1			48183000
TLJQSSDELQLSMGNAMFVK	Hex6HexNAc5NeuAc3	127	P01011	SERPINA3	28346000		2271703
TELFSSSCPGGIMLJETGQGYQR	Hex6HexNAc5NeuAc3Fuc1	135	O95445	APOM		337336	853596
QDQCIYJTTYLNVQR	Hex10HexNAc8NeuAc1	93	P02763	ORM1			23173600
AALAAFNAQJJGSNFQLEEISR	Hex6HexNAc5NeuAc3Fuc1	175	P02765	AHSG	39447400	13626890	38057681
AALAAFNAQJJGSNFQLEEISR	Hex6HexNAc5NeuAc3	175	P02765	AHSG	317525000	64527403	47821505
AALAAFNAQJJGSNFQLEEISR	Hex4HexNAc5	175	P02765	AHSG			2519340
AALAAFNAQJJGSNFQLEEISR	Hex6HexNAc5NeuAc3Fuc2	175	P02765	AHSG			2295810
JISDGFDGIPDNVDAALALPAHSYSGR	Hex6HexNAc5NeuAc2	242	P04004	VTN	31064060	10307990	3355600
MPSQAPTGNFYPQPLLJSSMCLEDSR	Hex5HexNAc4NeuAc2Fuc1	1043	O75882	ATRN		684982	749506
JISDGFDGIPDNVDAALALPAHSYSGR	Hex6HexNAc5NeuAc1Fuc3	242	P04004	VTN			1335320
QWVPVLQDFSJK	Hex5HexNAc4NeuAc1	309	Q8TB96	ITFG1	346358200		66956040
SNRAEVVIJGSSSPAVVDR	Hex7HexNAc5NeuAc2Fuc2	1353	Q902F9	HERVK_113			7763950
VVLHPJYSQVDIGLIK	Hex7HexNAc6NeuAc4Fuc1	241	P00738	HP	13072380	3579370	18862700
LGYNAJTSVLSFQAVCR	Hex6HexNAc5NeuAc3Fuc1	557	Q92496	CFHR4	1758806	1522480	3260380
VVLHPJYSQVDIGLIK	Hex4HexNAc4NeuAc1Fuc3	241	P00738	HP	113244060		943488490
AALAAFNAQJJGSNFQLEEISR	Hex6HexNAc10	175	P02765	AHSG		648767	134957
LGYNAJTSVLSFQAVCR	Hex6HexNAc5NeuAc3	557	Q92496	CFHR4	6071680	5650467	4992510
VLSJNSDANLELINTWVAK	Hex6HexNAc5NeuAc2	253	P05155	SERPING1	4169780	1810629	1970230
VLSJNSDANLELINTWVAK	Hex6HexNAc5NeuAc2Fuc1	253	P05155	SERPING1		787939	2487710
LAJLTQGEDQYYLR	Hex7HexNAc6NeuAc4	374	P10909	CLU		6162000	4916790
VVLHPJYSQVDIGLIK	Hex7HexNAc6NeuAc4	241	P00738	HP	678506300	118981300	74748100
VVLHPJYSQVDIGLIK	Hex6HexNAc6	241	P00738	HP			15847800
ITYSIVQTJCSKENFLFLTPDCK	Hex6HexNAc5NeuAc3	205	P01042	KNG1	338100060	97701730	80742741
ITYSIVQTJCSKENFLFLTPDCK	Hex6HexNAc5NeuAc3Fuc1	205	P01042	KNG1	8610160	27810340	30938890
ITYSIVQTJCSKENFLFLTPDCK	Hex6HexNAc5NeuAc2Fuc3	205	P01042	KNG1			7471670
IYSJHSALESLALIPLQAPLK	Hex6HexNAc5NeuAc2Fuc1	398	P55058	PLTP	3603240	3995430	3183158
FJLTETSEAEIHQSFQHLLR	Hex7HexNAc6NeuAc4Fuc1	106	P01011	SERPINA3			663194
ALPQPQJVTSLLGCTH	Hex6HexNAc5NeuAc2Fuc3	453	P02790	HPX			792077
FJLTETSEAEIHQSFQHLLR	Hex7HexNAc6NeuAc4	106	P01011	SERPINA3		1347740	2877270
FEVDSPVYJATWSASLK	Hex6HexNAc5NeuAc3	3895	P04114	APOB	3957100	13571920	13479650
LGYNAJTSILSFQAVCR	Hex6HexNAc5NeuAc3Fuc1	309	Q02985	CFHR3		2073390	2106990
FEVDSPVYJATWSASLK	Hex6HexNAc5NeuAc3Fuc1	3895	P04114	APOB			2106990
QQQHLFGSJVTDCSGJFCLFR	Hex7HexNAc6NeuAc4Fuc1	630	P02787	TF		1060940	1151950
LGYNAJTSILSFQAVCR	Hex6HexNAc5NeuAc3	309	Q02985	CFHR3		9503440	5174920
QJQCFYJSSYLNVQR	Hex7HexNAc6NeuAc3	88	P19652	ORM2	3896374880	1691248370	87762460
QJQCFYJSSYLNVQR	Hex10HexNAc7Fuc3	88	P19652	ORM2			895571
ALPQPQJVTSLLGCTH	Hex6HexNAc5NeuAc3	453	P02790	HPX	6612220	1437850	573806
AVLQLNEEGVDTAGSTGVTLJLTSKPIILR	Hex6HexNAc5NeuAc3	369	P08185	SERPINA6	2653500		4007420
QQQHLFGSJVTDCSGJFCLFR	Hex7HexNAc6NeuAc4	630	P02787	TF	39858180	9104060	10731800
JISDGFDGIPDNVDAALALPAHSYSGR	Hex6HexNAc5NeuAc3	242	P04004	VTN	87235060	65338120	31026140
LDAPTNLQFVJETDSTVLVR	Hex6HexNAc5NeuAc3	1007	P02751	FN1	11601000	446461	1514210
JISDGFDGIPDNVDAALALPAHSYSGR	Hex6HexNAc5NeuAc3Fuc1	242	P04004	VTN	27457534	20917540	21744100
JISDGFDGIPDNVDAALALPAHSYSGR	Hex5HexNAc4NeuAc2	242	P04004	VTN	167631062	562118110	193500719
YLGJATAIFFLPDEGK	Hex6HexNAc5NeuAc2	271	P01009	SERPINA1	55412120	45732430	72955110
TLYETEVFSTDFSJISAAK	Hex6HexNAc5NeuAc3	165	P05543	SERPINA7			434579
QJQCFYJSSYLNVQR	Hex6HexNAc5NeuAc2Fuc2	88	P19652	ORM2			22200630
VLSJNSDANLELINTWVAK	Hex6HexNAc5NeuAc3Fuc1	253	P05155	SERPING1	47091308	10438570	19429917
VLSJNSDANLELINTWVAK	Hex6HexNAc5NeuAc3	253	P05155	SERPING1	156070062	29245830	47586530
MLFVEPILEVSSLPTTJSTTNSATK	Hex6HexNAc5NeuAc2	69	P05155	SERPING1			344031
VLSJNSDANLELINTWVAK	Hex6HexNAc5NeuAc3Fuc2	253	P05155	SERPING1			911840
JVSEDLPLPTFSPTLLGDSR	Hex5HexNAc4NeuAc2Fuc1	257	P11597	CETP			471625
SQILEGLGFJLTELSESDVHR	Hex6HexNAc5NeuAc3	108	P29622	SERPINA4	2342300		1943292
AQLLQGLGFJLTER	Hex6HexNAc5NeuAc3	96	P08185	SERPINA6	44717380	18411680	21431649
AQLLQGLGFJLTER	Hex7HexNAc6NeuAc3	96	P08185	SERPINA6			2667340
AQLLQGLGFJLTER	Hex6HexNAc5NeuAc3Fuc1	96	P08185	SERPINA6			874646
YKDAIHFYJK	Hex6HexNAc4NeuAc1Fuc2	324	P31948	STIP1			2290780000
QWVPVLQDFSJK	Hex4HexNAc3NeuAc1	309	Q8TB96	ITFG1			14075800
QDQCIYJTTYLNVQR	Hex9HexNAc8NeuAc4Fuc2	93	P02763	ORM1			24416000
MLFVEPILEVSSLPTTJSTTNSATK	Hex6HexNAc5NeuAc3	69	P05155	SERPING1		3095380	9603247
QWVPVLQDFSJK	Hex5HexNAc4NeuAc2	309	Q8TB96	ITFG1			42492500
YLGJATAIFFLPDEGK	Hex6HexNAc5NeuAc3	271	P01009	SERPINA1	72758590	28352900	74409876
YLGJATAIFFLPDEGK	Hex6HexNAc5NeuAc3Fuc1	271	P01009	SERPINA1		1279710	8066150
YLGJATAIFFLPDEGK	Hex3HexNAc3Fuc2	271	P01009	SERPINA1	101247112	59029734	93387667
NEEYJK	Hex5HexNAc4NeuAc1	56	P02763;P19652	ORM1;ORM2	3470211120	3188582655	1154109108
JNSDISSTR	Hex6HexNAc3NeuAc1	46	P01871	IGHM	24343200		109054000
JNSDISSTR	Hex5HexNAc3NeuAc1	46	P01871	IGHM			36846200
EJGTISR	Hex5HexNAc4NeuAc1	103	P02763	ORM1	23485600	22526600	161582700
HJSTGCLR	Hex5HexNAc4NeuAc2	291	P10909	CLU	3836707400	3140218800	4975747200
JNSDISSTR	Hex5HexNAc4NeuAc1	46	P01871	IGHM	189575800	6335690	286151800
HJSTGCLR	Hex4HexNAc3	291	P10909	CLU	66821000		5023010
HJSTGCLR	Hex3HexNAc3Fuc2	291	P10909	CLU			2788240
HJSTGCLR	Hex4HexNAc3NeuAc1	291	P10909	CLU	371824000	372925000	3231160
JNSDISSTR	Hex5HexNAc3NeuAc1Fuc1	46	P01871	IGHM			2914710
JNSDISSTR	Hex6HexNAc3NeuAc1Fuc1	46	P01871	IGHM			1627800
JNSDISSTR	Hex4HexNAc3NeuAc1Fuc1	46	P01871	IGHM	3873260		19328200
JNSDISSTR	Hex5HexNAc4NeuAc1Fuc1	46	P01871	IGHM	437800000	65111500	32179960
JNSDISSTR	Hex4HexNAc5NeuAc1	46	P01871	IGHM			5396860
JNSDISSTR	Hex5HexNAc5NeuAc1	46	P01871	IGHM	331087440	14755100	87583800
JNSDISSTR	Hex5HexNAc5NeuAc1Fuc1	46	P01871	IGHM	148017400	17928500	21695880
CEJLTTGK	Hex5HexNAc4NeuAc1	1082	O75882	ATRN	32458542	41484000	25366070
WVSJKTEGR	Hex5HexNAc4NeuAc2	224	P01008	SERPINC1	400351400	491618400	426185100
WVSJKTEGR	Hex4HexNAc3NeuAc1	224	P01008	SERPINC1		488772	4427387
WVSJKTEGR	Hex5HexNAc4NeuAc2Fuc1	224	P01008	SERPINC1		10638500	9163410
GHVJITR	Hex5HexNAc4NeuAc2	121	P00734	F2	976266800	564495900	775791560
GHVJITR	Hex6HexNAc4NeuAc1Fuc1	121	P00734	F2			4183530
GHVJITR	Hex4HexNAc3NeuAc1	121	P00734	F2	7810400	1876180	2938810
VJISCK	Hex5HexNAc4NeuAc1	2	P06315	IGKV5-2			2848760
VJISCK	Hex5HexNAc5NeuAc1	2	P06315	IGKV5-2			11404500
GICJSSDVR	Hex5HexNAc4NeuAc1	300	O75882	ATRN			7957770
EEQYJSTYR	Hex5HexNAc4Fuc3	180	P01857	IGHG1	937044		5926322500
KDVDAAYMJK	Hex5HexNAc4Fuc4	293	O95678;P02511;P04234;P13640;P48664;Q14CN2	;CRYAB;CD3D;MT1G;SLC1A6;CLCA4			30894800
KDVDAAYMJK	Hex5HexNAc4NeuAc2	293	O95678;P02511;P04234;P13640;P48664;Q14CN2	;CRYAB;CD3D;MT1G;SLC1A6;CLCA4			23305000
EEQYJSTYR	Hex5HexNAc4NeuAc1Fuc2	180	P01857	IGHG1	14265700	75161800	104554300
EEQYJSTYR	Hex6HexNAc4Fuc3	180	P01857	IGHG1			150627200
EEQYJSTYR	Hex6HexNAc4NeuAc1Fuc1	180	P01857	IGHG1	42749800	51925300	64307100
EEQYJSTYR	Hex4HexNAc5NeuAc1Fuc1	180	P01857	IGHG1	630836400	325581900	145510500
EEQYJSTYR	Hex5HexNAc5NeuAc1Fuc1	180	P01857	IGHG1	418522000	394596000	199496500
NJLTTYK	Hex5HexNAc4NeuAc1	385	P48740	MASP1			1134580
JNCLLK	Hex5HexNAc4NeuAc1	164	P03952	KLKB1			1882720
NJLTTYK	Hex5HexNAc4NeuAc1Fuc1	385	P48740	MASP1	12371880	6756720	5368350
EWDJTTTECR	Hex5HexNAc4NeuAc1	71	P20851	C4BPB			1587460
TLLJASR	Hex5HexNAc4NeuAc1Fuc1	367	P01880	IGHD			19806420
TLLJASR	Hex5HexNAc4NeuAc1	367	P01880	IGHD			66530740
JYTLTGR	Hex5HexNAc4NeuAc1Fuc1	754	P10643	C7		4400170	17764130
TLLJASR	Hex5HexNAc5NeuAc1Fuc1	367	P01880	IGHD			123189100
TLLJASR	Hex5HexNAc5NeuAc1	367	P01880	IGHD	47613200	24509450	667731520
TLLJASR	Hex6HexNAc5NeuAc1	367	P01880	IGHD			10242890
FGCEIENJR	Hex5HexNAc4NeuAc1	128	P25311	AZGP1	37419800	30995700	58070800
TLFCJASK	Hex5HexNAc4NeuAc1	64	P20851	C4BPB			4261540
EEQFJSTYR	Hex4HexNAc3NeuAc1Fuc1	177	P01861	IGHG4		24706440	7680410
DTFVJASR	Hex5HexNAc4NeuAc1	238	P05155	SERPING1	378048300	189520150	231907790
EEQFJSTYR	Hex5HexNAc5NeuAc1Fuc1	177	P01861	IGHG4	53227960	126137800	31353260
TLLJASR	Hex4HexNAc5NeuAc1Fuc1	367	P01880	IGHD			28505100
EEQFJSTYR	Hex4HexNAc4NeuAc1Fuc1	177	P01861	IGHG4	566842000	1269679760	699902640
JYTLTGR	Hex5HexNAc5NeuAc1Fuc1	754	P10643	C7			3328060
TLLJASR	Hex4HexNAc4NeuAc1	367	P01880	IGHD			43912200
TLLJASR	Hex4HexNAc5NeuAc1	367	P01880	IGHD	15474360	19079900	309725500
AAIPSALDTJSSK	Hex6HexNAc5Fuc1	551	Q08380	LGALS3BP	7313500	3652810	2620880
PQGQWAEDVLGJK	Hex5HexNAc4NeuAc2	79	Q29983	MICA			44180900
VYKPSAGJNSLYR	Hex5HexNAc4NeuAc2Fuc1	162	P02749	APOH	70928600	47063700	39090000
VYKPSAGJNSLYR	Hex5HexNAc4NeuAc1	162	P02749	APOH	5122120		1477000
VYKPSAGJNSLYR	Hex5HexNAc4NeuAc2	162	P02749	APOH	26309400	205852500	155485000
GVNFJVSK	Hex5HexNAc4NeuAc1	127	P03952	KLKB1	225990680	128905840	173538877
GVNFJVSK	Hex4HexNAc3	127	P03952	KLKB1	9116800	2828290	4232220
GVNFJVSK	Hex3HexNAc3	127	P03952	KLKB1	3778380	1535880	2593660
GVNFJVSK	Hex5HexNAc4	127	P03952	KLKB1	3816820		1607810
TPLTAJITK	Hex5HexNAc4NeuAc1	205	P01877	IGHA2	159465200	43350100	270703870
IPCSQPPQIEHGTIJSSR	Hex5HexNAc4NeuAc1	882	P08603	CFH	95801180	78606330	70392300
LGJWSAMPSCK	Hex5HexNAc4NeuAc1	253	P02749	APOH	23999660	16770620	29837090
TPLTAJITK	Hex4HexNAc5NeuAc1Fuc1	205	P01877	IGHA2	953700200	177132600	17752040
IPCSQPPQIEHGTIJSSR	Hex4HexNAc3	882	P08603	CFH	2210260		1118520
EEQFJSTFR	Hex6HexNAc4NeuAc1	176	P01859	IGHG2			11906200
EEQFJSTFR	Hex6HexNAc3NeuAc1Fuc1	176	P01859	IGHG2	198706800	250021810	168544700
EEQFJSTFR	Hex5HexNAc5NeuAc1Fuc1	176	P01859	IGHG2	386075860	303577700	157090000
EEQFJSTFR	Hex6HexNAc4NeuAc1Fuc1	176	P01859	IGHG2	49100600	49445700	30674400
EEQFJSTFR	Hex5HexNAc4NeuAc1	176	P01859	IGHG2	630119400	754530100	123593200
EVFVHPJYSK	Hex5HexNAc4NeuAc2	290	P04070	PROC	17774460	9631370	9892130
NLFLJHSEJATAK	Hex5HexNAc4NeuAc2	207	P00738;P00739	HP;HPR	2108521760	415789000	601823290
VLJFTTK	Hex5HexNAc4NeuAc1	324	P13671	C6	6673960	5017810	18401300
CATPHGDJASLEATFVKR	Hex5HexNAc4NeuAc2Fuc1	98	P23142	FBLN1	17785680	12971600	11555000
CATPHGDJASLEATFVK	Hex5HexNAc4NeuAc1Fuc1	98	P23142	FBLN1	2949020		2619010
EJISDPTSPLR	Hex5HexNAc4Fuc2	71	P01591	JCHAIN			165236310
EJISDPTSPLR	Hex5HexNAc4NeuAc1	71	P01591	JCHAIN	3590503060	1515963900	6808090220
EJISDPTSPLR	Hex4HexNAc3NeuAc1	71	P01591	JCHAIN	98427440	19274030	33671410
KYNSQJQSNNQFVLYR	Hex5HexNAc4NeuAc2Fuc1	48	P01042	KNG1	3621708		2513020
KTQADTTQJLGER	Hex3HexNAc3	145	Q9BXF9	TEKT3			3809010
KYNSQJQSNNQFVLYR	Hex5HexNAc4NeuAc2	48	P01042	KNG1	52930980	151238500	28772970
JHSCSEGQISIFR	Hex5HexNAc4NeuAc2	731	O75882	ATRN	783077200	209150300	110663000
GLTFQQJASSMCVPDQDTAIR	Hex5HexNAc4Fuc1	209	P01871	IGHM	3336854900	108324690	71688810
GLTFQQJASSMCVPDQDTAIR	Hex5HexNAc5Fuc1	209	P01871	IGHM	485556900	260172700	306086130
FGYILHTDJR	Hex5HexNAc4NeuAc2	178	P48740	MASP1	43356200	29592200	9336100
LHINHNJLTESVGPLPK	Hex5HexNAc4NeuAc2Fuc1	127	P51884	LUM	2758740		1128290
LGTSLSSGHVLMJGTLK	Hex5HexNAc4NeuAc1	659	P80108	GPLD1	113816600	97626300	53513220
LETTVJYTDSQRPICLPSKGDR	Hex5HexNAc4NeuAc2	491	P03951	F11	18819700	126118000	998938
SWPAVGJCSSALR	Hex5HexNAc4NeuAc1	187	P02790	HPX	13890180	15693710	22767910
EYESYSDFERJVTEK	Hex5HexNAc4NeuAc2	243	P07358	C8B	39635600		7731150
FJSSYLQGTNQITGR	Hex5HexNAc4NeuAc1	1523	P04114	APOB	269049900	424027010	307258900
FJSSYLQGTNQITGR	Hex6HexNAc3NeuAc1	1523	P04114	APOB	3010320		2101816
FJSSYLQGTNQITGR	Hex5HexNAc3NeuAc1	1523	P04114	APOB	5493640	7220910	3783470
FJSSYLQGTNQITGR	Hex4HexNAc4NeuAc1	1523	P04114	APOB	34834780	57165700	18911700
LAGKPTHVJVSVVMAEVDGTCY	Hex5HexNAc5NeuAc1Fuc1	340	P01876	IGHA1	928313740	910267610	2028734139
FJSSYLQGTNQITGR	Hex4HexNAc3NeuAc1	1523	P04114	APOB	18698120	23554700	10883200
LAGKPTHVJVSVVMAEVDGTCY	Hex5HexNAc4NeuAc1Fuc1	340	P01876	IGHA1	351741120	251114800	1860514830
ADGTVNQIEGEATPVJLTEPAK	Hex4HexNAc3Fuc1	98	P05090	APOD	2278820	2759660	5519882
KVCQDCPLLAPLJDTR	Hex6HexNAc4NeuAc1	156	P02765	AHSG		1128840	5500650
LAGKPTHVJVSVVMAEVDGTCY	Hex5HexNAc4NeuAc1	340	P01876	IGHA1	268126460	231807330	684513515
KVCQDCPLLAPLJDTR	Hex5HexNAc4NeuAc1Fuc1	156	P02765	AHSG			2119940
LNAENJATFYFK	Hex5HexNAc4NeuAc1Fuc1	294	P01042	KNG1		4862380	2410990
ADGTVNQIEGEATPVJLTEPAK	Hex4HexNAc3	98	P05090	APOD	4419840	1805910	4463910
GLTFQQJASSMCVPDQDTAIR	Hex5HexNAc4NeuAc1Fuc1	209	P01871	IGHM	2521236280	2492515880	1343203910
LNAENJATFYFK	Hex5HexNAc4NeuAc1	294	P01042	KNG1	47287600	31463020	24473200
YDFJSSMLYSTAK	Hex5HexNAc4NeuAc1	3465	P04114	APOB	296116160	506976790	305471170
KVCQDCPLLAPLJDTR	Hex5HexNAc4NeuAc1	156	P02765	AHSG	694040080	447644200	171054410
QJQCFYJSSYLNVQR	Hex6HexNAc5NeuAc1	88	P19652	ORM2	5027380	8223020	8231520
TVLTPATNHMGJVTFTIPANR	Hex6HexNAc3NeuAc1	85	P01024	C3	270425080	179162588	118198700
EGHFYYJISEVK	Hex5HexNAc4NeuAc2Fuc1	64	P55058	PLTP	67052080		17360990
GLTFQQJASSMCVPDQDTAIR	Hex6HexNAc4NeuAc1Fuc1	209	P01871	IGHM	6567880	11477500	4096160
WEYCJLTR	Hex5HexNAc4NeuAc2	3521	P08519;P08519;P08519;Q16609	LPA;LPA;LPA;LPAL2			58628910
TVLTPATNHMGJVTFTIPANR	Hex5HexNAc3NeuAc1	85	P01024	C3	117704600	74602900	39096800
QJQCFYJSSYLNVQR	Hex5HexNAc4NeuAc1	88	P19652	ORM2			1524800
HAJWTLTPLK	Hex5HexNAc4NeuAc2	253	P27169	PON1	4182327240	29298644200	1856984270
GLTFQQJASSMCVPDQDTAIR	Hex5HexNAc4Fuc2	209	P01871	IGHM			140036141
GLTFQQJASSMCVPDQDTAIR	Hex5HexNAc5Fuc2	209	P01871	IGHM	112108860		56574790
DIAQEMLMJQTK	Hex5HexNAc3NeuAc2	819	P51159	RAB27A			5449100
LAGKPTHVJVSVVMAEVDGTCY	Hex6HexNAc6NeuAc1Fuc1	340	P01876	IGHA1		15622300	35090100
GLTFQQJASSMCVPDQDTAIR	Hex6HexNAc5Fuc1	209	P01871	IGHM	2483020		2479840
GLTFQQJASSMCVPDQDTAIR	Hex4HexNAc4Fuc1	209	P01871	IGHM	54870300	11547200	21324573
LAGKPTHVJVSVVMAEVDGTCY	Hex5HexNAc5NeuAc2	340	P01876	IGHA1	114608660	68130800	301283563
GLTFQQJASSMCVPDQDTAIR	Hex4HexNAc5Fuc1	209	P01871	IGHM	59748940	2068000	14572410
LAGKPTHVJVSVVMAEVDGTCY	Hex6HexNAc5NeuAc1Fuc1	340	P01876	IGHA1	2724260	29286600	124483370
LNVEAAJWTVR	Hex5HexNAc4NeuAc1	568	P80108	GPLD1	54440200	91472900	30487500
ADGTVNQIEGEATPVJLTEPAKLEVK	Hex7HexNAc6Fuc1	98	P05090	APOD	28555400		16598210
QDQCIYJTTYLNVQR	Hex5HexNAc4NeuAc1	93	P02763	ORM1	11943928	25091420	53868310
QDQCIYJTTYLNVQR	Hex6HexNAc3NeuAc1	93	P02763	ORM1	1675344		796250
ADGTVNQIEGEATPVJLTEPAKLEVK	Hex6HexNAc5Fuc1	98	P05090	APOD	30988400	80305500	74565200
LAJLTQGEDQYYLR	Hex5HexNAc4Fuc2	374	P10909	CLU		34767310	36507200
LAJLTQGEDQYYLR	Hex5HexNAc4NeuAc1	374	P10909	CLU	154809660	146295520	33555310
QDQCIYJTTYLNVQR	Hex4HexNAc3Fuc2	93	P02763	ORM1			929438
ADGTVNQIEGEATPVJLTEPAKLEVK	Hex6HexNAc5	98	P05090	APOD			7840270
LKELPGVCJETMMALWEECKPCLK	Hex7HexNAc4NeuAc2Fuc3	103	P10909	CLU			5115910
VIDFJCTTSSVSSALANTK	Hex5HexNAc4	125	P04196	HRG	23989314	7927567	15140230
LKELPGVCJETMMALWEECKPCLK	Hex7HexNAc4NeuAc3Fuc1	103	P10909	CLU	5677180		2152690
IIVPLNNREJISDPTSPLR	Hex5HexNAc4NeuAc1Fuc1	71	P01591	JCHAIN	751664680	547074430	367996530
IIVPLNNREJISDPTSPLR	Hex6HexNAc4NeuAc1	71	P01591	JCHAIN	12169100		7018780
IIVPLNNREJISDPTSPLR	Hex6HexNAc5NeuAc1Fuc1	71	P01591	JCHAIN	17424820	6291570	3411500
IIVPLNNREJISDPTSPLR	Hex5HexNAc5NeuAc1Fuc1	71	P01591	JCHAIN	166047580	104408400	37808900
IIVPLNNREJISDPTSPLR	Hex6HexNAc5NeuAc1	71	P01591	JCHAIN	62434800	19542700	29350780
IIVPLNNREJISDPTSPLR	Hex5HexNAc4NeuAc1	71	P01591	JCHAIN	1395994520	541508160	452496920
IIVPLNNREJISDPTSPLR	Hex5HexNAc5NeuAc1	71	P01591	JCHAIN	371941400	255687000	248795600
IIVPLNNREJISDPTSPLR	Hex4HexNAc3	71	P01591	JCHAIN	9352000		3039500
IIVPLNNREJISDPTSPLR	Hex6HexNAc3NeuAc1Fuc1	71	P01591	JCHAIN	22051600	7423870	12375950
IIVPLNNREJISDPTSPLR	Hex4HexNAc4	71	P01591	JCHAIN	3333500		949967
GLTFQQJASSMCVPDQDTAIR	Hex5HexNAc5Fuc3	209	P01871	IGHM	63265800	2065630200	935020800
GLTFQQJASSMCVPDQDTAIR	Hex5HexNAc4Fuc3	209	P01871	IGHM	19384760	420890600	367287000
LAGKPTHVJVSVVMAEVDGTCY	Hex5HexNAc5Fuc3	340	P01876	IGHA1		142659110	421630000
LAGKPTHVJVSVVMAEVDGTCY	Hex5HexNAc4Fuc2	340	P01876	IGHA1		105498100	106740470
CGLVPVLAENYJK	Hex5HexNAc4NeuAc1	432	P02787	TF	2663575700	1502058160	3582497080
TVLTPATNHMGJVTFTIPANR	Hex5HexNAc4NeuAc1	85	P01024	C3	2734100		877818
VVLHPJYSQVDIGLIK	Hex7HexNAc6NeuAc1	241	P00738	HP	1794844800	83210170	35764841
LAGKPTHVJVSVVMAEVDGTCY	Hex5HexNAc4Fuc5	340	P01876	IGHA1			119955720
LAGKPTHVJVSVVMAEVDGTCY	Hex5HexNAc5NeuAc1Fuc3	340	P01876	IGHA1			162025450
ALPQPQJVTSLLGCTH	Hex5HexNAc4	453	P02790	HPX			1484960
VVLHPJYSQVDIGLIK	Hex6HexNAc5NeuAc1Fuc1	241	P00738	HP	20332760	3779370	12451140
VVLHPJYSQVDIGLIK	Hex5HexNAc5NeuAc2Fuc1	241	P00738	HP			10892400
CGLVPVLAENYJK	Hex4HexNAc3NeuAc1	432	P02787	TF	74430260	45554000	35950880
LNAENJATFYFK	Hex5HexNAc4NeuAc2	294	P01042	KNG1	1213235260	1294319720	479645560
VVLHPJYSQVDIGLIK	Hex6HexNAc3NeuAc2Fuc2	241	P00738	HP	11182920	16284900	342985100
LAGKPTHVJVSVVMAEVDGTCY	Hex6HexNAc6Fuc3	340	P01876	IGHA1			19896400
MVSHHJLTTGATLINEQWLLTTAK	Hex6HexNAc5Fuc2	184	P00738;P00739	HP;HPR	326250000		30658900
LAGKPTHVJVSVVMAEVDGTCY	Hex6HexNAc5Fuc3	340	P01876	IGHA1			98571600
LAGKPTHVJVSVVMAEVDGTCY	Hex5HexNAc5Fuc4	340	P01876	IGHA1			28579100
LAGKPTHVJVSVVMAEVDGTCY	Hex5HexNAc5NeuAc1Fuc2	340	P01876	IGHA1			10884600
LAGKPTHVJVSVVMAEVDGTCY	Hex5HexNAc4NeuAc1Fuc2	340	P01876	IGHA1		2172680	34080300
LAGKPTHVJVSVVMAEVDGTCY	Hex6HexNAc4NeuAc1Fuc1	340	P01876	IGHA1			4047560
WQSIPLCVEKIPCSQPPQIEHGTIJSSR	Hex5HexNAc4NeuAc1Fuc2	882	P08603	CFH			11629400
WQSIPLCVEKIPCSQPPQIEHGTIJSSR	Hex5HexNAc4Fuc4	882	P08603	CFH			15111600
ELHHLQEQJVSNAFLDKGEFYIGSK	Hex6HexNAc5NeuAc2Fuc2	762	P00450	CP			8978110
ELHHLQEQJVSNAFLDKGEFYIGSK	Hex6HexNAc5NeuAc3	762	P00450	CP			1215950
DQCIVDDITYNVJDTFHK	Hex5HexNAc4NeuAc1	528	P02751	FN1	166527240	856814566	91049870
LQAPLJYTEFQKPICLPSK	Hex5HexNAc4NeuAc1	494	P03952	KLKB1	12529040	8007990	33889460
LQAPLJYTEFQKPICLPSK	Hex5HexNAc4Fuc2	494	P03952	KLKB1			15389078
DQCIVDDITYNVJDTFHKR	Hex5HexNAc4NeuAc2	528	P02751	FN1	125151400	139077040	35192300
VVLHPJYSQVDIGLIK	Hex6HexNAc5Fuc4	241	P00738	HP			14888220
MVSHHJLTTGATLINEQWLLTTAK	Hex6HexNAc5NeuAc2	184	P00738;P00739	HP;HPR	7445367440	911747370	1387756160
MVSHHJLTTGATLINEQWLLTTAK	Hex5HexNAc4NeuAc2Fuc1	184	P00738;P00739	HP;HPR	1116141220	695647500	481574300
HCYSPSJHGLHIGILK	Hex5HexNAc4NeuAc1Fuc2	76	Q9NP80	PNPLA8			9384580
MVSHHJLTTGATLINEQWLLTTAK	Hex5HexNAc4NeuAc1Fuc3	184	P00738;P00739	HP;HPR	315386000	60617300	107307600
VVLHPJYSQVDIGLIK	Hex5HexNAc4NeuAc2Fuc1	241	P00738	HP	305286260	194595270	344468250
MVSHHJLTTGATLINEQWLLTTAK	Hex6HexNAc4NeuAc2	184	P00738;P00739	HP;HPR	83756840	1801370	24571942
MVSHHJLTTGATLINEQWLLTTAK	Hex6HexNAc5NeuAc2Fuc1	184	P00738;P00739	HP;HPR	35067166	3049670	26801770
MVSHHJLTTGATLINEQWLLTTAK	Hex6HexNAc5NeuAc1Fuc3	184	P00738;P00739	HP;HPR	83157200		12295920
MVSHHJLTTGATLINEQWLLTTAK	Hex6HexNAc6NeuAc2	184	P00738;P00739	HP;HPR			1055330
MVSHHJLTTGATLINEQWLLTTAK	Hex6HexNAc6NeuAc1Fuc2	184	P00738;P00739	HP;HPR			4540550
MVSHHJLTTGATLINEQWLLTTAK	Hex5HexNAc5NeuAc2	184	P00738;P00739	HP;HPR			3220070
LAGKPTHVJVSVVMAEVDGTCY	Hex5HexNAc4NeuAc2Fuc1	340	P01876	IGHA1	1047932720	2057383620	3931095970
LAGKPTHVJVSVVMAEVDGTCY	Hex5HexNAc4NeuAc2	340	P01876	IGHA1	139569300	194911680	2.55056e+08
QDQCIYJTTYLNVQR	Hex6HexNAc5NeuAc1Fuc4	93	P02763	ORM1			23595600
FEVDSPVYJATWSASLK	Hex5HexNAc4NeuAc1	3895	P04114	APOB	28113740	88897660	84093300
QQQHLFGSJVTDCSGJFCLFR	Hex5HexNAc4NeuAc2Fuc1	630	P02787	TF	5763303140	2263736630	1909103080
YLGJATAIFFLPDEGK	Hex5HexNAc4	271	P01009	SERPINA1	7380200	22392180	25135260
QQQHLFGSJVTDCSGJFCLFR	Hex6HexNAc4Fuc2	630	P02787	TF	2694560	31660300	4451420
QQQHLFGSJVTDCSGJFCLFR	Hex6HexNAc4NeuAc1	637	P02787	TF			397729
EGDHEFLEVPEAQEDVEATFPVHQPGJYSCSYR	Hex5HexNAc4NeuAc2	179	P04217	A1BG	5318020	8517440	12494300
QQQHLFGSJVTDCSGJFCLFR	Hex3HexNAc3Fuc2	630	P02787	TF	247404044	92647250	106815870
FSLLGHASISCTVEJETIGVWRPSPPTCEK	Hex5HexNAc4NeuAc1	221	P04003	C4BPA		2679560	1458120
DQCIVDDITYNVJDTFHK	Hex5HexNAc4NeuAc2	528	P02751	FN1	271868760	247440790	161836421
EHEAQSJASLDVFLGHTNVEELMK	Hex5HexNAc4NeuAc2	514	P00736	C1R		7942140	11111790
SLGNVJFTVSAEALESQELCGTEVPSVPEHGR	Hex5HexNAc4NeuAc1	869	P01023	A2M	31708020	812764900	681590160
SLGNVJFTVSAEALESQELCGTEVPSVPEHGR	Hex6HexNAc3NeuAc1	869	P01023	A2M	80961140	617728920	786700630
SLGNVJFTVSAEALESQELCGTEVPSVPEHGR	Hex5HexNAc3NeuAc1	869	P01023	A2M	38643720	729655900	871288882
SLGNVJFTVSAEALESQELCGTEVPSVPEHGR	Hex6HexNAc3Fuc2	869	P01023	A2M		121188000	12435160
SLGNVJFTVSAEALESQELCGTEVPSVPEHGR	Hex4HexNAc4NeuAc1	869	P01023	A2M	39439500	351531810	303656030
SLGNVJFTVSAEALESQELCGTEVPSVPEHGR	Hex4HexNAc3NeuAc1	869	P01023	A2M	24443600	241354400	297407174
AALAAFNAQJJGSNFQLEEISR	Hex5HexNAc4NeuAc2	175	P02765	AHSG	1046771580	1262582818	822241710
IYSGILJLSDITK	Hex5HexNAc4NeuAc1	453	P03952	KLKB1	95047400	43582600	82956350
MVSHHJLTTGATLINEQWLLTTAK	Hex6HexNAc5NeuAc3	184	P00738;P00739	HP;HPR	8566803700	993596280	1356529258
GVTSVSQIFHSPDLAIRDTFVJASR	Hex5HexNAc4NeuAc2	238	P05155	SERPING1	48665400	50370410	18746400
QQQHLFGSJVTDCSGJFCLFR	Hex4HexNAc4NeuAc1Fuc1	630	P02787	TF			175153400
QQQHLFGSJVTDCSGJFCLFR	Hex5HexNAc4NeuAc1Fuc2	630	P02787	TF	99968400	249815190	47556550
FSLLGHASISCTVEJETIGVWRPSPPTCEK	Hex5HexNAc4NeuAc2	221	P04003	C4BPA	33448400	51751400	55863950
JISDGFDGIPDNVDAALALPAHSYSGR	Hex5HexNAc4NeuAc1	242	P04004	VTN	1051294680	39240840	13427100
AKVGQLQLSHJLSLVILVPQNLK	Hex5HexNAc4NeuAc2	352	P05155	SERPING1	15419420	24766270	26196440
GLKFJLTETSEAEIHQSFQHLLR	Hex7HexNAc6NeuAc3	106	P01011	SERPINA3			3478850
VGQLQLSHJLSLVILVPQNLK	Hex5HexNAc4NeuAc1	352	P05155	SERPING1		28786060	49090105
QLVEIEKVVLHPJYSQVDIGLIK	Hex5HexNAc4NeuAc2	241	P00738	HP	25314400	11169700	7476580
GLKFJLTETSEAEIHQSFQHLLR	Hex6HexNAc5NeuAc3	106	P01011	SERPINA3		2808760	5162910
IITILEEEMJVSVCGLYTYGKPVPGHVTVSICR	Hex5HexNAc4NeuAc2	247	P01023	A2M			148694533
VDKDLQSLEDILHQVEJK	Hex5HexNAc4NeuAc2	78	P02679	FGG		17948530	6621170
QQQHLFGSJVTDCSGJFCLFR	Hex6HexNAc5NeuAc3	630	P02787	TF	8642829422	2627698420	669841600
MAWPEDHVFISTPSFJYTGR	Hex5HexNAc4NeuAc2	296	P04180	LCAT			627720
GHFIYKJVSEDLPLPTFSPTLLGDSR	Hex5HexNAc4NeuAc2Fuc1	257	P11597	CETP	3756940		11308130
WFYIASAFRNEEYJK	Hex6HexNAc5NeuAc3Fuc1	56	P02763;P19652	ORM1;ORM2			19852310
WFYIASAFRNEEYJK	Hex6HexNAc5NeuAc3	56	P02763;P19652	ORM1;ORM2	89611800	163992100	142006000
YLGJATAIFFLPDEGK	Hex6HexNAc4NeuAc1	271	P01009	SERPINA1	42285000	22104400	45023260
YLGJATAIFFLPDEGK	Hex5HexNAc4NeuAc1Fuc1	271	P01009	SERPINA1	42786200	47994450	250630499
YLGJATAIFFLPDEGK	Hex6HexNAc3NeuAc1	271	P01009	SERPINA1	6042680	3416650	11335476
YLGJATAIFFLPDEGK	Hex5HexNAc3NeuAc1	271	P01009	SERPINA1		835799	5375770
YLGJATAIFFLPDEGK	Hex4HexNAc3NeuAc1	271	P01009	SERPINA1	183705402	253502950	184591435
KLPPGLLAJFTLLR	Hex5HexNAc4NeuAc2	186	P02750	LRG1	2038592800	670923290	2827081450
VLSJNSDANLELINTWVAK	Hex5HexNAc4NeuAc2	253	P05155	SERPING1	152928898	139464348	133061405
VGQLQLSHJLSLVILVPQNLK	Hex5HexNAc4NeuAc2	352	P05155	SERPING1	148095502	512280260	1152485250
SVQEIQATFFYFTPJKTEDTIFLR	Hex5HexNAc4NeuAc1	72	P02763;P19652	ORM1;ORM2			15199710
GCVLLSYLJETVTVSASLESVR	Hex6HexNAc5Fuc2	55	P01023	A2M			3017980
ESVTDHVNLITPLEKPLQJFTLCFR	Hex5HexNAc4NeuAc2	51	P02743	APCS		43792324	54507500
GCVLLSYLJETVTVSASLESVR	Hex5HexNAc5Fuc2	55	P01023	A2M			2481550
AQLLQGLGFJLTER	Hex5HexNAc4NeuAc2	96	P08185	SERPINA6	237207420	146099830	186807085
IITILEEEMJVSVCGLYTYGKPVPGHVTVSICR	Hex5HexNAc4NeuAc1Fuc2	247	P01023	A2M			63263970
IADAHLDRVEJTTVYYLVLDVQESDCSVLSR	Hex5HexNAc4NeuAc2	63	P04196	HRG			45371800
PALEDLLLGSEAJLTCTLTGLR	Hex8HexNAc2	144	P01876;P01877	IGHA1;IGHA2			626944
PALEDLLLGSEAJLTCTLTGLR	Hex5HexNAc5	144	P01876;P01877	IGHA1;IGHA2	1614362	4421390	11336742
PALEDLLLGSEAJLTCTLTGLR	Hex5HexNAc4	144	P01876;P01877	IGHA1;IGHA2		2241200	8317890
PALEDLLLGSEAJLTCTLTGLR	Hex4HexNAc4	144	P01876;P01877	IGHA1;IGHA2			973204
PALEDLLLGSEAJLTCTLTGLR	Hex4HexNAc5	144	P01876;P01877	IGHA1;IGHA2	5332960	10917500	38266900
PALEDLLLGSEAJLTCTLTGLR	Hex3HexNAc5	144	P01876;P01877	IGHA1;IGHA2	6335080	13743760	29609020
CSDGWSFDATTLDDJGTMLFFK	Hex5HexNAc4NeuAc1	64	P02790	HPX			732785
LSLHRPALEDLLLGSEAJLTCTLTGLR	Hex5HexNAc5NeuAc2Fuc1	144	P01876;P01877	IGHA1;IGHA2	10311320	9746349	51416880
LSLHRPALEDLLLGSEAJLTCTLTGLR	Hex5HexNAc4NeuAc2Fuc1	144	P01876;P01877	IGHA1;IGHA2	12772840	21749620	69158174
SVQEIQATFFYFTPJKTEDTIFLR	Hex5HexNAc4NeuAc1Fuc3	72	P02763;P19652	ORM1;ORM2			25063390
LSLHRPALEDLLLGSEAJLTCTLTGLR	Hex5HexNAc5NeuAc1Fuc2	144	P01876;P01877	IGHA1;IGHA2			4123870
GCVLLSYLJETVTVSASLESVR	Hex5HexNAc4NeuAc1Fuc1	55	P01023	A2M			154935180
WVLTAAHCLLYPPWDKJFTENDLLVR	Hex6HexNAc5NeuAc3	416	P00734	F2			835051
GCVLLSYLJETVTVSASLESVR	Hex5HexNAc4NeuAc1	55	P01023	A2M			525735030
ADTHDEILEGLNFJLTEIPEAQIHEGFQELLR	Hex4HexNAc4NeuAc1	107	P01009	SERPINA1			14245670
IVGGTJSSWGEWPWQVSLQVK	Hex5HexNAc4NeuAc2	396	P03952	KLKB1	1721564		4164280
MLJTSSLLEQLNEQFJWVSR	Hex5HexNAc4Fuc2	354	P10909	CLU			5506560
MLJTSSLLEQLNEQFJWVSR	Hex5HexNAc4NeuAc1	354	P10909	CLU			14526470
ADTHDEILEGLNFJLTEIPEAQIHEGFQELLR	Hex5HexNAc4NeuAc2Fuc1	107	P01009	SERPINA1		3598915	87836350
ADTHDEILEGLNFJLTEIPEAQIHEGFQELLR	Hex6HexNAc4NeuAc1Fuc2	107	P01009	SERPINA1			13969357
ADTHDEILEGLNFJLTEIPEAQIHEGFQELLR	Hex6HexNAc4Fuc3	107	P01009	SERPINA1			4274111
ADTHDEILEGLNFJLTEIPEAQIHEGFQELLR	Hex4HexNAc3NeuAc1	107	P01009	SERPINA1			3782102
ADTHDEILEGLNFJLTEIPEAQIHEGFQELLR	Hex6HexNAc4NeuAc2	107	P01009	SERPINA1			5000900
YLGJATAIFFLPDEGKLQHLENELTHDIITK	Hex6HexNAc5NeuAc3	271	P01009	SERPINA1		570589	9992790
SLTFJETYQDISELVYGAK	Hex5HexNAc4NeuAc2	187	P01008	SERPINC1	5897780	23671071	63353629
VSJQTLSLFFTVLQDVPVR	Hex5HexNAc4Fuc3	1424	P01023	A2M			7032910
ADTHDEILEGLNFJLTEIPEAQIHEGFQELLR	Hex6HexNAc5NeuAc3Fuc2	107	P01009	SERPINA1			2089150
ADTHDEILEGLNFJLTEIPEAQIHEGFQELLR	Hex4HexNAc3Fuc2	107	P01009	SERPINA1		191732	21030783
QLAHQSJSTNIFFSPVSIATAFAMLSLGTK	Hex6HexNAc3NeuAc1	70	P01009	SERPINA1			719688
QLAHQSJSTNIFFSPVSIATAFAMLSLGTK	Hex4HexNAc3NeuAc1	70	P01009	SERPINA1			1475581
MLJTSSLLEQLNEQFJWVSR	Hex5HexNAc4NeuAc2	354	P10909	CLU			23224221
APDKNVIFSPLSISTALAFLSLGAHJTTLTEILK	Hex5HexNAc4NeuAc2	93	P01011	SERPINA3			920124
GCVLLSYLJETVTVSASLESVR	Hex12HexNAc2	55	P01023	A2M			4709872
QLAHQSJSTNIFFSPVSIATAFAMLSLGTK	Hex5HexNAc4NeuAc1Fuc1	70	P01009	SERPINA1			10706560
QLAHQSJSTNIFFSPVSIATAFAMLSLGTK	Hex6HexNAc5NeuAc3	70	P01009	SERPINA1			969385
HJSTGCLR	Hex7HexNAc6NeuAc2	291	P10909	CLU	54048400	34746000	12818400
SYJETK	Hex5HexNAc4NeuAc2	3224	P04114	APOB	1086708000	1264989300	390903000
NEEYJK	Hex5HexNAc4NeuAc1Fuc2	56	P02763;P19652	ORM1;ORM2			3349812690
SYJETK	Hex4HexNAc3NeuAc1	3224	P04114	APOB			3223880
SYJETK	Hex5HexNAc4NeuAc1	3224	P04114	APOB			1643660
NEEYJK	Hex6HexNAc4NeuAc2	56	P02763;P19652	ORM1;ORM2	50437600		61154600
KKEDALJETR	Hex6HexNAc5NeuAc2	86	P10909	CLU	30173460	12098810	43201410
SYJETK	Hex5HexNAc4NeuAc2Fuc1	3224	P04114	APOB		10198200	7124560
NEEYJK	Hex4HexNAc3NeuAc1	56	P02763;P19652	ORM1;ORM2	1030109920	529453700	862525660
NEEYJK	Hex6HexNAc5NeuAc2Fuc1	56	P02763;P19652	ORM1;ORM2	362957440	86008000	571283820
JTTYCSK	Hex5HexNAc4NeuAc2	118	Q9NPH3	IL1RAP	7203620		25049530
NEEYJK	Hex6HexNAc3NeuAc2Fuc1	56	P02763;P19652	ORM1;ORM2			6138850
NEEYJK	Hex5HexNAc4NeuAc1Fuc1	56	P02763;P19652	ORM1;ORM2		18887900	3517960
NEEYJK	Hex4HexNAc4NeuAc1	56	P02763;P19652	ORM1;ORM2	79748200	4464060	39494000
NEEYJK	Hex4HexNAc3	56	P02763;P19652	ORM1;ORM2	70047480	8569140	4579980
NEEYJK	Hex5HexNAc5NeuAc1Fuc1	56	P02763;P19652	ORM1;ORM2			398325000
NEEYJK	Hex6HexNAc5NeuAc1	56	P02763;P19652	ORM1;ORM2	79092380	26203100	79174290
NEEYJK	Hex4HexNAc3Fuc3	56	P02763;P19652	ORM1;ORM2			2350290
NEEYJK	Hex5HexNAc5NeuAc2	56	P02763;P19652	ORM1;ORM2	6407380		11085300
JFSEAK	Hex5HexNAc4NeuAc2	208	Q13424;Q9UHK0	SNTA1;NUFIP1	5734880		2744570
EJGTISR	Hex4HexNAc3NeuAc1	103	P02763	ORM1	50149000	16203500	53803170
EJGTISR	Hex5HexNAc4NeuAc2Fuc1	103	P02763	ORM1	20025800	61953400	323347500
GNYJESR	Hex6HexNAc3NeuAc1Fuc2	1738	Q69YN4	VIRMA			13032900
EJGTISR	Hex6HexNAc4NeuAc2	103	P02763	ORM1		12416000	46156800
EJGTISR	Hex6HexNAc3NeuAc2	103	P02763	ORM1			1006960
JNSDISSTR	Hex5HexNAc4NeuAc2	46	P01871	IGHM	42716366	6924480	10461500
KKEDALJETR	Hex6HexNAc5NeuAc3Fuc1	86	P10909	CLU	75648000	85351000	157107410
JVTAEQAR	Hex5HexNAc4NeuAc2	249	P00748	F12	368203800	138600900	145737660
KKEDALJETR	Hex6HexNAc7NeuAc1Fuc1	86	P10909	CLU	4239960	3080800	1146080
KKEDALJETR	Hex6HexNAc5NeuAc3	86	P10909	CLU	1052680160	854452200	444231840
JNSDISSTR	Hex5HexNAc5NeuAc2	46	P01871	IGHM	12649740	2761090	7132480
GEJGTLSR	Hex5HexNAc4NeuAc2	43	Q99653	CHP1			36000200
NAHGEEKEJLTAR	Hex6HexNAc5NeuAc3	580	Q06033	ITIH3	7496080		8686580
LISJCSK	Hex5HexNAc4NeuAc2	494	P05156	CFI	90872540	33383000	37040480
KQJETENRK	Hex5HexNAc5NeuAc2	634	Q14642	INPP5A			46353500
MFSQJDTR	Hex5HexNAc4NeuAc2	325	P02750	LRG1	90661400	123153000	205482300
VSJVSCQASVSR	Hex6HexNAc5NeuAc1Fuc1	143	P55058	PLTP			4580210
VSJVSCQASVSR	Hex5HexNAc4NeuAc1Fuc1	143	P55058	PLTP	15616860	35460510	52022600
CEJLTTGK	Hex5HexNAc4NeuAc2	1082	O75882	ATRN	46907400	18187280	5825380
EDALJETRESETK	Hex5HexNAc4NeuAc2	86	P10909	CLU	14196900	34782870	15026160
GICJSSDVR	Hex5HexNAc4NeuAc2	300	O75882	ATRN	129447140	99804300	51256800
VJISCK	Hex5HexNAc4NeuAc2	2	P06315	IGKV5-2			5218670
VJISCK	Hex5HexNAc5NeuAc2	2	P06315	IGKV5-2			2172580
JISCVER	Hex5HexNAc4NeuAc2	126	Q9BXR6	CFHR5	7411760	4203570	6291330
EEQYJSTYR	Hex5HexNAc4NeuAc2Fuc1	180	P01857	IGHG1	411725600	300125800	176692200
EDALJETR	Hex5HexNAc4NeuAc2	86	P10909	CLU	36443000	93302200	87550700
EEQYJSTYR	Hex5HexNAc5NeuAc2Fuc1	180	P01857	IGHG1	43673400	23993200	16190400
EEQYJSTYR	Hex5HexNAc4NeuAc2	180	P01857	IGHG1	17330260	5695150	28252100
DTFVJASR	Hex6HexNAc5NeuAc1Fuc1	238	P05155	SERPING1	14499580		10286200
VVJSTTGPGEHLR	Hex5HexNAc4NeuAc2	1067	P07996	THBS1	12993380	11199910	5458090
MDGASJVTCINSR	Hex5HexNAc4NeuAc1Fuc1	1029	P08603	CFH	9265920	4365960	7626220
NLFLJHSEJATAK	Hex10HexNAc8NeuAc1	211	P00738;P00739	HP;HPR	84500400	43465900	91924980
JCCNTENPPGCYR	Hex5HexNAc4NeuAc2	383	P43652	AFM	25427800	23634910	25267050
NJLTTYK	Hex5HexNAc4NeuAc2	385	P48740	MASP1	35691200	23307300	8071370
MFSQJDTR	Hex5HexNAc4NeuAc2Fuc1	325	P02750	LRG1		14819200	10556500
VTACHSSQPJATLYK	Hex5HexNAc4NeuAc2	36	P05543	SERPINA7	12808440	5899410	11207530
JNCLLK	Hex5HexNAc4NeuAc2	164	P03952	KLKB1	18602180	7704020	6924140
NIJYTER	Hex6HexNAc5NeuAc2	321	P80108	GPLD1	45992000	18322400	11358200
CIJQSICEK	Hex5HexNAc4NeuAc2	1073	O75882	ATRN	88705820	35409740	38695780
NIJYTER	Hex5HexNAc4NeuAc2	321	P80108	GPLD1	35074400	10317800	10576700
ISEEJETTCYMGK	Hex5HexNAc4NeuAc2	911	P08603	CFH	532348020	277146190	361897810
KPEKEASJSSR	Hex5HexNAc4NeuAc2Fuc1	26	P18858	LIG1	18122660	15347700	9294100
KPEKEASJSSR	Hex5HexNAc4NeuAc2	26	P18858	LIG1	38802000		34083770
DTFVJASR	Hex3HexNAc5Fuc4	238	P05155	SERPING1			3167070
JHSCEPCQTLAVR	Hex5HexNAc4NeuAc2	433	P00748	F12	195068680	51759880	72923200
JHSCEPCQTLAVR	Hex5HexNAc4NeuAc2Fuc1	433	P00748	F12			1179670
FLJJGTCTAEGK	Hex5HexNAc4NeuAc2	102	P05156	CFI	75348800	5056260	9372200
TPLTAJITK	Hex6HexNAc5NeuAc1Fuc1	205	P01877	IGHA2	198987000	52201760	113617300
KANQQLJFTEAK	Hex6HexNAc5NeuAc2	53	Q9Y5Y7	LYVE1	5136420	4492550	1803810
DFVJASSK	Hex5HexNAc4NeuAc2	188	P05546	SERPIND1	8241300	2742770	8545380
TPLTAJITK	Hex5HexNAc5NeuAc1Fuc2	205	P01877	IGHA2	31464620	39975100	50930930
TPLTAJITK	Hex6HexNAc4NeuAc1Fuc1	205	P01877	IGHA2	18587100	8415820	58793900
TPLTAJITK	Hex5HexNAc4NeuAc1Fuc2	205	P01877	IGHA2	23236420	39722500	53157280
TPLTAJITK	Hex6HexNAc6NeuAc1Fuc1	205	P01877	IGHA2			9234590
MDGASJVTCINSR	Hex5HexNAc4NeuAc2	1029	P08603	CFH	1020360880	311115830	493031740
TPLTAJITK	Hex3HexNAc3Fuc1	205	P01877	IGHA2	80630120	19367700	57700490
TPLTAJITK	Hex4HexNAc3NeuAc1Fuc1	205	P01877	IGHA2	101705080	15251900	43589629
TPLTAJITK	Hex4HexNAc4NeuAc1Fuc1	205	P01877	IGHA2	147675660	7993710	34328210
FGCEIENJR	Hex5HexNAc4NeuAc2	128	P25311	AZGP1	490816600	314098300	202576000
GINYJSSVAK	Hex5HexNAc4NeuAc2	126	P03951	F11	8119680	6599060	3763600
FGCEIENJR	Hex4HexNAc3NeuAc1	128	P25311	AZGP1	4656480	2593160	1722110
TLLJASR	Hex5HexNAc4NeuAc2Fuc1	367	P01880	IGHD			44529200
DTFVJASR	Hex5HexNAc4NeuAc2Fuc1	238	P05155	SERPING1	393689200	295046100	170007000
EEQFJSTYR	Hex5HexNAc5NeuAc2Fuc1	177	P01861	IGHG4			2003850
TLLJASR	Hex5HexNAc5NeuAc2Fuc1	367	P01880	IGHD		6122560	54226200
LQNNENJISCVER	Hex5HexNAc4NeuAc2	126	P36980;Q03591	CFHR2;CFHR1	41878340	43381490	45007610
FVEGSHJSTVSLTTK	Hex5HexNAc4NeuAc2	3411	P04114	APOB	101513860	904216780	165497100
JYTLTGR	Hex5HexNAc4NeuAc2Fuc1	754	P10643	C7	11480660	15399810	7305400
TLLJASR	Hex5HexNAc4NeuAc2	367	P01880	IGHD	63619800	19705300	311048500
TLFCJASK	Hex5HexNAc4NeuAc2	64	P20851	C4BPB		4443670	3021910
TLLJASR	Hex4HexNAc3NeuAc1	367	P01880	IGHD			3941170
DTFVJASR	Hex5HexNAc4NeuAc2	238	P05155	SERPING1	4523100700	1804890060	1366828640
DTFVJASR	Hex4HexNAc3NeuAc1	238	P05155	SERPING1	103040320	15572670	12717190
DTFVJASR	Hex3HexNAc3Fuc2	238	P05155	SERPING1	28263360	2285220	3650160
TLLJASR	Hex5HexNAc5NeuAc2	367	P01880	IGHD	85969940	35617000	849294700
DTFVJASR	Hex7HexNAc4Fuc2	238	P05155	SERPING1			2679540
TLLJASR	Hex3HexNAc4Fuc2	367	P01880	IGHD			1308140
JYTLTGR	Hex5HexNAc4NeuAc1Fuc3	754	P10643	C7			42384400
CIQAJYSLMENGK	Hex6HexNAc5NeuAc1	65	P05090	APOD	5549460		7586400
AAIPSALDTJSSK	Hex6HexNAc5NeuAc1Fuc1	551	Q08380	LGALS3BP	23355600	6236700	6713950
TPLTAJITK	Hex4HexNAc6NeuAc1Fuc1	205	P01877	IGHA2			552524
AAIPSALDTJSSK	Hex6HexNAc5NeuAc1	551	Q08380	LGALS3BP	24843000	5233040	2534550
NLFLJHSEJATAK	Hex5HexNAc4NeuAc2Fuc1	207	P00738;P00739	HP;HPR	35479900	30371900	17496010
AAIPSALDTJSSK	Hex5HexNAc4NeuAc1Fuc1	551	Q08380	LGALS3BP	71183600	40321100	20101730
AAIPSALDTJSSK	Hex5HexNAc4NeuAc1	551	Q08380	LGALS3BP	68708980	30456300	13098400
NQEDJTGK	Hex5HexNAc4NeuAc1	594	P18858	LIG1			10261900
NLFLJHSEJATAK	Hex6HexNAc5NeuAc2	207	P00738;P00739	HP;HPR	76612720	10204000	11005000
AFGSNPJLTK	Hex5HexNAc4NeuAc2	74	P22792	CPN2	49552800	33219400	20273700
JVSWATGR	Hex5HexNAc4NeuAc2	151	P08571	CD14	1639318	4296760	2520890
PVTPIAQJQTTLGSSR	Hex5HexNAc4NeuAc1	242	Q9NZP8	C1RL			1594630
IPCSQPPQIEHGTIJSSR	Hex5HexNAc4NeuAc2	882	P08603	CFH	2070414520	1314408790	10365099000
IPCSQPPQIEHGTIJSSR	Hex5HexNAc4NeuAc1Fuc2	882	P08603	CFH	10226700		11408342000
IPCSQPPQIEHGTIJSSR	Hex5HexNAc4Fuc5	882	P08603	CFH	19897620		283252200
GGSSGWSGGLAQJR	Hex5HexNAc4NeuAc1Fuc2	437	P07357	C8A			40765200
GGSSGWSGGLAQJR	Hex5HexNAc4NeuAc2	437	P07357	C8A	54414800	24893200	39341600
EJISDPTSPLR	Hex6HexNAc5NeuAc1	71	P01591	JCHAIN	58114380	37052120	37106720
EJISDPTSPLR	Hex5HexNAc4NeuAc1Fuc1	71	P01591	JCHAIN	184123240	113749980	378645500
EJISDPTSPLR	Hex6HexNAc5Fuc2	71	P01591	JCHAIN			27223700
EJISDPTSPLR	Hex5HexNAc5NeuAc1	71	P01591	JCHAIN	606790740	172650100	726828300
EJISDPTSPLR	Hex5HexNAc5NeuAc1Fuc1	71	P01591	JCHAIN	34135460	17425340	26788840
TPLTAJITK	Hex5HexNAc4NeuAc2Fuc1	205	P01877	IGHA2	3329270810	972004400	1768611340
LGJWSAMPSCK	Hex5HexNAc4NeuAc2	253	P02749	APOH	153416440	87011000	101720050
TPLTAJITK	Hex5HexNAc5NeuAc2Fuc1	205	P01877	IGHA2	1705158200	441372040	675206200
GVNFJVSK	Hex5HexNAc4NeuAc2	127	P03952	KLKB1	1103640500	450550740	234616160
GVNFJVSK	Hex4HexNAc3NeuAc1	127	P03952	KLKB1	18097900	4913400	3621220
EHEGAIYPDJTTDFQR	Hex5HexNAc4NeuAc2Fuc1	138	P00450	CP	2486600	4183990	3560461
EEQFJSTFR	Hex5HexNAc4NeuAc2Fuc1	176	P01859	IGHG2	195440760	184658700	56239700
EEQFJSTFR	Hex5HexNAc5NeuAc2Fuc1	176	P01859	IGHG2	53190400	49189400	26124200
EHEGAIYPDJTTDFQR	Hex5HexNAc4NeuAc2	138	P00450	CP	17497620	12630290	14917320
GLTFQQJASSMCVPDQDTAIR	Hex5HexNAc4	209	P01871	IGHM	24613120		9578190
GLTFQQJASSMCVPDQDTAIR	Hex5HexNAc5	209	P01871	IGHM	39508480		14545220
LVPHMJVSAVEK	Hex5HexNAc4NeuAc2	382	Q96KN2	CNDP1		4735600	1416000
KFVQGJSTEVACHPGYGLPK	Hex6HexNAc5NeuAc3	108	Q02985	CFHR3		6557770	1698380
LGTSLSSGHVLMJGTLK	Hex5HexNAc4NeuAc2	659	P80108	GPLD1	78291000	55333900	38295310
NJATVHEQVGGPSLTSDLQAQSK	Hex5HexNAc4NeuAc2	86	P04004	VTN	134781720	181188120	108778010
LVJEVTEFAK	Hex5HexNAc4NeuAc1	68	P02768	ALB	231885160	109129080	165021280
FVQGJSTEVACHPGYGLPK	Hex5HexNAc4NeuAc2	108	Q02985	CFHR3	2280300	18915900	13207532
CATPHGDJASLEATFVK	Hex5HexNAc4NeuAc2Fuc1	98	P23142	FBLN1	5161940	3882320	6341270
CGJCSLTTLKDEDFCK	Hex5HexNAc4NeuAc2	174	P49908	SELENOP	14089386	8349410	3737870
VLJFTTK	Hex5HexNAc4NeuAc2	324	P13671	C6	58191380	39955790	58013380
CFLGJGTGYR	Hex5HexNAc4NeuAc2	290	Q04756	HGFAC	24634400	14146900	10213000
MKELLETVVJR	Hex5HexNAc4NeuAc2	63	P55056	APOC4		6732510	22514020
JGVAQEPVHLDSPAIK	Hex5HexNAc4NeuAc2	63	P04217	A1BG	4880280	5351410	3058970
EJISDPTSPLR	Hex5HexNAc4NeuAc2	71	P01591	JCHAIN	1605057900	1224165840	604126880
ITYSIVQTJCSK	Hex5HexNAc4NeuAc2	205	P01042	KNG1	558043500	453048750	367841700
ADGTVNQIEGEATPVJLTEPAK	Hex6HexNAc5Fuc1	98	P05090	APOD			2296490
JWSLPNR	Hex5HexNAc4NeuAc2Fuc1	245	P55058	PLTP	34758140	15458800	16156080
GLTFQQJASSMCVPDQDTAIR	Hex5HexNAc5NeuAc1Fuc2	209	P01871	IGHM	34136540	178100740	51585130
GLTFQQJASSMCVPDQDTAIR	Hex6HexNAc5NeuAc1Fuc1	209	P01871	IGHM	460588810	172277150	202688440
JTTCQDLQIEVTVK	Hex5HexNAc4NeuAc1	1391	P0C0L4;P0C0L5	C4A;C4B_2		6556560	299681290
GLJVTLSSTGR	Hex5HexNAc4NeuAc2	1328	P0C0L4;P0C0L5	C4A;C4B_2	1659003540	4490395530	1245509370
GLTFQQJASSMCVPDQDTAIR	Hex5HexNAc4NeuAc1Fuc2	209	P01871	IGHM		5770690	38063918
GLTFQQJASSMCVPDQDTAIR	Hex5HexNAc5NeuAc1	209	P01871	IGHM	1128058580	230822300	579290250
GLTFQQJASSMCVPDQDTAIR	Hex4HexNAc4NeuAc1Fuc1	209	P01871	IGHM	73646560	2658830	23546509
GLTFQQJASSMCVPDQDTAIR	Hex5HexNAc4NeuAc1	209	P01871	IGHM	469245640	50435300	179588210
GLTFQQJASSMCVPDQDTAIR	Hex4HexNAc5NeuAc1Fuc1	209	P01871	IGHM	1147350040	150291070	267221230
GLTFQQJASSMCVPDQDTAIR	Hex4HexNAc5NeuAc1	209	P01871	IGHM	38576720		11117560
WEYCJLTR	Hex6HexNAc5NeuAc2	3521	P08519;P08519;P08519;Q16609	LPA;LPA;LPA;LPAL2			6216430
DWKIGFQLCNQJKSDCFYQTYSSGVDAVR	Hex4HexNAc5NeuAc2Fuc1	232	P37088	SCNN1A			21062900
PNYJSVDLSEVEWEDQAESLR	Hex6HexNAc3Fuc3	587	Q7Z3S7	CACNA2D4			4909620
GLTFQQJASSMCVPDQDTAIR	Hex4HexNAc6Fuc3	209	P01871	IGHM	8723320	2981910	6194689
GLTFQQJASSMCVPDQDTAIR	Hex4HexNAc5Fuc3	209	P01871	IGHM	110328000	25730160	102621850
QDQCIYJTTYLNVQR	Hex5HexNAc4NeuAc2Fuc4	93	P02763	ORM1	24080000		3041340
QDQCIYJTTYLNVQR	Hex7HexNAc6NeuAc1	93	P02763	ORM1	273125220	79018560	44072190
ADGTVNQIEGEATPVJLTEPAKLEVK	Hex8HexNAc7Fuc1	98	P05090	APOD	18268360		11920120
QDQCIYJTTYLNVQR	Hex6HexNAc5Fuc2	93	P02763	ORM1	11696480	15702700	2020900
QJQCFYJSSYLNVQR	Hex7HexNAc4NeuAc2Fuc2	93	P19652	ORM2			7021190
DIVEYYJDSJGSHVLQGR	Hex5HexNAc4NeuAc1Fuc3	109	P25311	AZGP1			98647400
QJQCFYJSSYLNVQR	Hex7HexNAc4NeuAc2Fuc2	88	P19652	ORM2	20423200		5079670
LVJEVTEFAK	Hex5HexNAc4NeuAc2	68	P02768	ALB	2266193880	1118778500	906275670
SVDFJRGTDJITVR	Hex5HexNAc4NeuAc1Fuc1	35	Q13449	LSAMP			41193700
MKELLETVVJR	Hex5HexNAc4NeuAc1Fuc2	63	P55056	APOC4			13224200
ADGTVNQIEGEATPVJLTEPAKLEVK	Hex5HexNAc4Fuc1	98	P05090	APOD	223762894	173905000	189165226
DIVEYYJDSJGSHVLQGR	Hex5HexNAc4NeuAc2	109	P25311	AZGP1	63235200	47163560	1299810
DIVEYYJDSJGSHVLQGR	Hex5HexNAc4NeuAc2	112	P25311	AZGP1	38616800	17718420	46814340
DIVEYYJDSJGSHVLQGR	Hex5HexNAc4NeuAc1Fuc2	109	P25311	AZGP1			52387600
LVJEVTEFAK	Hex5HexNAc4NeuAc1Fuc2	68	P02768	ALB			27551800
DIVEYYJDSJGSHVLQGR	Hex5HexNAc4NeuAc2Fuc1	112	P25311	AZGP1		509468000	90144500
YNSQJQSNNQFVLYR	Hex5HexNAc4Fuc5	48	P01042	KNG1			4112860
YNSQJQSNNQFVLYR	Hex5HexNAc4NeuAc1Fuc2	48	P01042	KNG1			124866000
YNSQJQSNNQFVLYR	Hex5HexNAc4NeuAc1Fuc3	48	P01042	KNG1			1136300
YNSQJQSNNQFVLYR	Hex5HexNAc4NeuAc2	48	P01042	KNG1	113134160	65640030	57621900
LAGKPTHVJVSVVMAEVDGTCY	Hex5HexNAc4NeuAc1Fuc3	340	P01876	IGHA1			465258600
ADGTVNQIEGEATPVJLTEPAK	Hex5HexNAc4NeuAc1Fuc1	98	P05090	APOD	1696972		57554090
QDQCIYJTTYLNVQR	Hex6HexNAc3NeuAc2Fuc2	93	P02763	ORM1			7830490
GLTFQQJASSMCVPDQDTAIR	Hex6HexNAc5Fuc3	209	P01871	IGHM		51011400	50055940
SWPAVGJCSSALR	Hex5HexNAc4NeuAc2	187	P02790	HPX	470334040	487133110	460626390
SWPAVGJCSSALR	Hex5HexNAc4NeuAc2Fuc1	187	P02790	HPX	26067000	30480790	56633700
SWPAVGJCSSALR	Hex4HexNAc3NeuAc1	187	P02790	HPX	3987600	2913120	2746400
FJSSYLQGTNQITGR	Hex5HexNAc4NeuAc2	1523	P04114	APOB	50746100	145146710	27103930
VIDFJCTTSSVSSALANTK	Hex5HexNAc4NeuAc1	125	P04196	HRG	679525620	472035020	495410730
VTQVYAEJGTVLQGSTVASVYK	Hex5HexNAc4NeuAc1	324	P27169	PON1	10536020	6514900	5723630
GLTFQQJASSMCVPDQDTAIR	Hex6HexNAc5NeuAc1	209	P01871	IGHM	243406200	79441600	20655990
GLTFQQJASSMCVPDQDTAIR	Hex5HexNAc4NeuAc2	209	P01871	IGHM	183253606	102546280	64252300
GLTFQQJASSMCVPDQDTAIR	Hex5HexNAc5NeuAc2	209	P01871	IGHM	257001260	46725400	112275510
GLTFQQJASSMCVPDQDTAIR	Hex6HexNAc5NeuAc2	209	P01871	IGHM		4474700	7666650
CGLVPVLAENYJK	Hex6HexNAc5NeuAc1	432	P02787	TF	24480840	70041630	84359730
KVCQDCPLLAPLJDTR	Hex5HexNAc4NeuAc2Fuc1	156	P02765	AHSG	29627070	25611500	24439890
LAGKPTHVJVSVVMAEVDGTCY	Hex6HexNAc5NeuAc2Fuc1	340	P01876	IGHA1	53542200	51910180	270785200
GLTFQQJASSMCVPDQDTAIR	Hex4HexNAc3NeuAc1Fuc1	209	P01871	IGHM	9856980	1730800	3948810
GLTFQQJASSMCVPDQDTAIR	Hex3HexNAc4Fuc1	209	P01871	IGHM	1725380		1864630
GLTFQQJASSMCVPDQDTAIR	Hex6HexNAc6	209	P01871	IGHM			6850880
GLTFQQJASSMCVPDQDTAIR	Hex6HexNAc4NeuAc1	209	P01871	IGHM	22008200		50383800
GLTFQQJASSMCVPDQDTAIR	Hex4HexNAc3Fuc1	209	P01871	IGHM		5473880	3046130
GLTFQQJASSMCVPDQDTAIR	Hex4HexNAc4NeuAc1Fuc3	209	P01871	IGHM			319358
KVCQDCPLLAPLJDTR	Hex4HexNAc3NeuAc1	156	P02765	AHSG	27913600	1542960	15329870
KVCQDCPLLAPLJDTR	Hex3HexNAc3Fuc2	156	P02765	AHSG	17250600		6196610
KVCQDCPLLAPLJDTR	Hex5HexNAc4NeuAc2	156	P02765	AHSG	3163921240	709064210	1425336100
KVCQDCPLLAPLJDTR	Hex6HexNAc4NeuAc1Fuc1	156	P02765	AHSG	40291400		9850510
EGYSJISYIVVNHQGISSR	Hex5HexNAc4NeuAc2	83	P49908	SELENOP	94637120	40046200	80833800
VVLHPJYSQVDIGLIK	Hex6HexNAc3NeuAc2	241	P00738	HP	138772500	152873460	34452170
LAGKPTHVJVSVVMAEVDGTCY	Hex4HexNAc3NeuAc1Fuc1	340	P01876	IGHA1		19007270	19509460
LAGKPTHVJVSVVMAEVDGTCY	Hex4HexNAc4NeuAc1Fuc1	340	P01876	IGHA1		9277780	10321465
YDFJSSMLYSTAK	Hex5HexNAc4NeuAc2	3465	P04114	APOB	34308100	47562380	19433820
KVCQDCPLLAPLJDTR	Hex7HexNAc7	156	P02765	AHSG			11832800
QJQCFYJSSYLNVQR	Hex5HexNAc4NeuAc2	93	P19652	ORM2	6583860	9645240	24863030
LNAENJATFYFK	Hex5HexNAc4NeuAc2Fuc1	294	P01042	KNG1	172168820	90947800	94104100
ADGTVNQIEGEATPVJLTEPAKLEVK	Hex6HexNAc5NeuAc1Fuc1	98	P05090	APOD	170491800	90376000	108237910
VVLHPJYSQVDIGLIK	Hex5HexNAc4NeuAc1Fuc1	241	P00738	HP	13881120	86902100	212909670
JLSMPLLPADFHK	Hex5HexNAc4NeuAc2	49	P05546	SERPIND1	47800520	19975080	23652730
VVLHPJYSQVDIGLIK	Hex6HexNAc4Fuc1	241	P00738	HP		14658300	46767700
VVLHPJYSQVDIGLIK	Hex4HexNAc3	241	P00738	HP	666090220	255041460	109518020
QDQCIYJTTYLNVQR	Hex7HexNAc6NeuAc1Fuc3	93	P02763	ORM1			7725880
ADGTVNQIEGEATPVJLTEPAKLEVK	Hex6HexNAc5NeuAc1	98	P05090	APOD	53707420	26379450	32897060
QJQCFYJSSYLNVQR	Hex5HexNAc4NeuAc1Fuc2	88	P19652	ORM2			7251440
ADGTVNQIEGEATPVJLTEPAKLEVK	Hex4HexNAc3Fuc1	98	P05090	APOD	37188400	20259790	40704640
ADGTVNQIEGEATPVJLTEPAKLEVK	Hex5HexNAc4NeuAc1	98	P05090	APOD	205655380	173390480	206189300
ADGTVNQIEGEATPVJLTEPAKLEVK	Hex4HexNAc3NeuAc1Fuc1	98	P05090	APOD	38044760	48842190	13279950
AELSJHTRPVILVPGCLGNQLEAK	Hex6HexNAc5NeuAc2	44	P04180	LCAT	43212420	14508200	6750340
ADGTVNQIEGEATPVJLTEPAKLEVK	Hex5HexNAc5NeuAc1Fuc1	98	P05090	APOD		2217420	1972040
VVLHPJYSQVDIGLIK	Hex4HexNAc4NeuAc2Fuc1	241	P00738	HP			17041000
VVLHPJYSQVDIGLIK	Hex5HexNAc4Fuc1	241	P00738	HP			4085960
ADGTVNQIEGEATPVJLTEPAKLEVK	Hex4HexNAc4NeuAc1Fuc1	98	P05090	APOD			1583590
VCQDCPLLAPLJDTR	Hex5HexNAc4NeuAc1	156	P02765	AHSG	261696820	99601370	74884850
ADGTVNQIEGEATPVJLTEPAKLEVK	Hex4HexNAc3NeuAc1	98	P05090	APOD	33466460	32448270	11309270
ADGTVNQIEGEATPVJLTEPAKLEVK	Hex5HexNAc5NeuAc1	98	P05090	APOD	48802400	46540000	40833800
TELFSSSCPGGIMLJETGQGYQR	Hex5HexNAc4NeuAc1	135	O95445	APOM	244426660	129496290	110099920
ADGTVNQIEGEATPVJLTEPAKLEVK	Hex5HexNAc3NeuAc1	98	P05090	APOD	4834860		1481450
ADGTVNQIEGEATPVJLTEPAKLEVK	Hex4HexNAc4NeuAc1	98	P05090	APOD			1720610
LAJLTQGEDQYYLR	Hex5HexNAc4NeuAc2Fuc1	374	P10909	CLU	109566840	66769200	85260800
VVLHPJYSQVDIGLIK	Hex4HexNAc3Fuc1	241	P00738	HP			3694060
LAJLTQGEDQYYLR	Hex5HexNAc4NeuAc2	374	P10909	CLU	1350843140	731908060	567168640
TELFSSSCPGGIMLJETGQGYQR	Hex4HexNAc4NeuAc1	135	O95445	APOM	36770700	2611704	2271860
QGGVJATQVLIQHLR	Hex5HexNAc4NeuAc2	118	Q13790	APOF	9674700		3136290
QDQCIYJTTYLNVQR	Hex5HexNAc4NeuAc2Fuc1	93	P02763	ORM1		1818320	13550780
STGKPTLYJVSLVMSDTAGTCY	Hex5HexNAc4NeuAc1	440	P01871	IGHM	7840880	2999100	11057838
VIDFJCTTSSVSSALANTK	Hex5HexNAc4Fuc3	125	P04196	HRG			869659
VIDFJCTTSSVSSALANTK	Hex6HexNAc4NeuAc1	125	P04196	HRG	2058800		1002500
VIDFJCTTSSVSSALANTK	Hex5HexNAc4NeuAc1Fuc1	125	P04196	HRG			216308
LAJLTQGEDQYYLR	Hex4HexNAc3NeuAc1	374	P10909	CLU	4013540	7035530	2017280
VIDFJCTTSSVSSALANTK	Hex4HexNAc3	125	P04196	HRG	4610260	2997840	2451330
VIDFJCTTSSVSSALANTK	Hex6HexNAc4Fuc1	125	P04196	HRG	19190640		3690030
LNVEAAJWTVR	Hex5HexNAc4NeuAc2	568	P80108	GPLD1	23012200	26070660	14484720
VIDFJCTTSSVSSALANTK	Hex5HexNAc3NeuAc1	125	P04196	HRG	60960280	17898200	17227100
IIVPLNNREJISDPTSPLR	Hex5HexNAc4NeuAc2Fuc1	71	P01591	JCHAIN	855622120	459621990	175396950
IIVPLNNREJISDPTSPLR	Hex5HexNAc5NeuAc2Fuc1	71	P01591	JCHAIN	83422440	39535400	19003050
IIVPLNNREJISDPTSPLR	Hex4HexNAc3NeuAc1Fuc1	71	P01591	JCHAIN	136791474	58833800	43020790
IIVPLNNREJISDPTSPLR	Hex5HexNAc4NeuAc2	71	P01591	JCHAIN	1701143400	393825830	269929270
VIDFJCTTSSVSSALANTK	Hex4HexNAc3NeuAc1	125	P04196	HRG	51742720	9012670	10839100
VIDFJCTTSSVSSALANTK	Hex5HexNAc4Fuc2	125	P04196	HRG			15515000
IIVPLNNREJISDPTSPLR	Hex4HexNAc3NeuAc1	71	P01591	JCHAIN	22423640	6674510	5346350
IIVPLNNREJISDPTSPLR	Hex6HexNAc5NeuAc2	71	P01591	JCHAIN	13964840	3638150	1903886
IIVPLNNREJISDPTSPLR	Hex5HexNAc5NeuAc2	71	P01591	JCHAIN	115518120	61464210	25165900
EWLPLJR	Hex5HexNAc4NeuAc2	383	O75882	ATRN	152188340	121637700	44203800
GTAGNALMDGASQLMGEJR	Hex5HexNAc4NeuAc1	394	P02675	FGB		2977800	2353110
HGIQYFNJNTQHSSLFMLNEVK	Hex6HexNAc5NeuAc3Fuc1	169	P01042	KNG1		12092700	9301680
HGIQYFNJNTQHSSLFMLNEVK	Hex6HexNAc5NeuAc2Fuc2	169	P01042	KNG1			71464940
HGIQYFNJNTQHSSLFMLNEVK	Hex6HexNAc5NeuAc3	169	P01042	KNG1		52040730	36303200
HGIQYFNJNTQHSSLFMLNEVK	Hex6HexNAc5NeuAc1Fuc4	169	P01042	KNG1			14851300
EWLPLJR	Hex5HexNAc4NeuAc1Fuc2	383	O75882	ATRN			21804700
ELPGVCJETMMALWEECKPCLK	Hex5HexNAc4NeuAc1Fuc2	103	P10909	CLU	13313160		13712300
VVLHPJYSQVDIGLIK	Hex6HexNAc3NeuAc2Fuc1	241	P00738	HP		6256760	30672750
DQCIVDDITYNVJDTFHK	Hex5HexNAc4Fuc2	528	P02751	FN1		959074560	8420030
ELPGVCJETMMALWEECKPCLK	Hex5HexNAc4NeuAc2	103	P10909	CLU	3347540	42691070	50597813
VVLHPJYSQVDIGLIK	Hex12HexNAc7NeuAc1	241	P00738	HP			41967900
JGSLFAFR	Hex5HexNAc4NeuAc2	169	P04004	VTN	89463000	693953390	424969650
VVLHPJYSQVDIGLIK	Hex7HexNAc6NeuAc1Fuc2	241	P00738	HP			331936100
VVLHPJYSQVDIGLIK	Hex6HexNAc4NeuAc2	241	P00738	HP	786927740	40383500	94420670
GLTFQQJASSMCVPDQDTAIR	Hex5HexNAc5NeuAc1Fuc3	209	P01871	IGHM	97694200	187752700	9345920
VVLHPJYSQVDIGLIK	Hex6HexNAc5NeuAc2Fuc1	241	P00738	HP	178765030	31691080	71096190
VVLHPJYSQVDIGLIK	Hex6HexNAc4Fuc3	241	P00738	HP	3907260	10072800	29527000
VVLHPJYSQVDIGLIK	Hex6HexNAc5NeuAc1Fuc3	241	P00738	HP			50181300
MASVIPASJRSMR	Hex5HexNAc4NeuAc1	9	O95045	UPP2		8184990	18174600
TELFSSSCPGGIMLJETGQGYQR	Hex5HexNAc4Fuc2	135	O95445	APOM	3899420		113340000
AALAAFNAQJJGSNFQLEEISR	Hex5HexNAc4NeuAc1	175	P02765	AHSG	74703520	187437830	51797790
ESKPLTAQQTTKLDAPTNLQFVJETDSTVLVR	Hex5HexNAc4NeuAc2	1007	P02751	FN1	9564840	12729710	10694300
VVLHPJYSQVDIGLIK	Hex6HexNAc4NeuAc1Fuc1	241	P00738	HP	716569840	433168600	444762200
VVLHPJYSQVDIGLIK	Hex6HexNAc6NeuAc1Fuc1	241	P00738	HP			138200000
LAGKPTHVJVSVVMAEVDGTCY	Hex5HexNAc5Fuc5	340	P01876	IGHA1			6695770
VVLHPJYSQVDIGLIK	Hex3HexNAc2	241	P00738	HP	130941600	76100600	33768760
VVLHPJYSQVDIGLIK	Hex3HexNAc3	241	P00738	HP	672039920	55619090	56861730
VVLHPJYSQVDIGLIK	Hex5HexNAc4NeuAc1Fuc3	241	P00738	HP			327094000
MEFGLJWVFLVAIIK	Hex5HexNAc7	8	A0A075B7F1;S4R3C0	IGHV3OR16-8;EJSG00000259680	7085860000	220130000	107869000
VVLHPJYSQVDIGLIK	Hex4HexNAc4Fuc2	241	P00738	HP	30227340	51170000	59369600
VVLHPJYSQVDIGLIK	Hex5HexNAc5NeuAc1Fuc2	241	P00738	HP		2380360	31505800
VVLHPJYSQVDIGLIK	Hex6HexNAc4NeuAc1Fuc2	241	P00738	HP		71131900	7841740
ALPQPQJVTSLLGCTH	Hex5HexNAc4NeuAc1	453	P02790	HPX	64657880	45723000	106559970
LLISSLSESPASVSILSQADJTSKK	Hex5HexNAc4NeuAc1Fuc1	75	Q9Y6R7	FCGBP	1416734		843110
TELFSSSCPGGIMLJETGQGYQR	Hex5HexNAc4NeuAc2	135	O95445	APOM	671587660	679223550	545880087
CGLVPVLAENYJK	Hex6HexNAc5NeuAc2	432	P02787	TF	92405600	38173100	125863850
LAGKPTHVJVSVVMAEVDGTCY	Hex6HexNAc4NeuAc2Fuc1	340	P01876	IGHA1			9170010
MPSQAPTGNFYPQPLLJSSMCLEDSR	Hex5HexNAc4NeuAc1	1043	O75882	ATRN		880810	1350281
VVLHPJYSQVDIGLIK	Hex5HexNAc5NeuAc2	241	P00738	HP	21334760	1061640	20645300
LAGKPTHVJVSVVMAEVDGTCY	Hex6HexNAc6NeuAc2Fuc1	340	P01876	IGHA1	11995940		35363060
CGLVPVLAENYJK	Hex9HexNAc7NeuAc2	432	P02787	TF			28659000
DVASEVJLTAYK	Hex6HexNAc9	488	Q9H501	ESF1			2650970
LAGKPTHVJVSVVMAEVDGTCY	Hex6HexNAc6NeuAc1	340	P01876	IGHA1			2796810
LAGKPTHVJVSVVMAEVDGTCY	Hex4HexNAc4Fuc3	340	P01876	IGHA1			21169420
LAGKPTHVJVSVVMAEVDGTCY	Hex5HexNAc6NeuAc2	340	P01876	IGHA1			66571400
LAGKPTHVJVSVVMAEVDGTCY	Hex5HexNAc4NeuAc2Fuc2	340	P01876	IGHA1			2626480
LAGKPTHVJVSVVMAEVDGTCY	Hex5HexNAc5NeuAc1Fuc4	340	P01876	IGHA1			3397690
LAGKPTHVJVSVVMAEVDGTCY	Hex4HexNAc5NeuAc1Fuc3	340	P01876	IGHA1			8198530
LAGKPTHVJVSVVMAEVDGTCY	Hex6HexNAc5NeuAc2	340	P01876	IGHA1	32679200	2416950	68358340
LAGKPTHVJVSVVMAEVDGTCY	Hex6HexNAc8	340	P01876	IGHA1			17241600
LAGKPTHVJVSVVMAEVDGTCY	Hex6HexNAc5NeuAc1Fuc3	340	P01876	IGHA1			82223800
LAGKPTHVJVSVVMAEVDGTCY	Hex4HexNAc5NeuAc1Fuc2	340	P01876	IGHA1			883479
STGKPTLYJVSLVMSDTAGTCY	Hex5HexNAc4NeuAc1Fuc1	440	P01871	IGHM			6253810
QQQHLFGSJVTDCSGJFCLFR	Hex6HexNAc5NeuAc2	630	P02787	TF	1734174200	361115120	367037340
TYNVLDMKJTTCQDLQIEVTVK	Hex5HexNAc4NeuAc2	1391	P0C0L4;P0C0L5	C4A;C4B_2		3392550	8367450
VCQDCPLLAPLJDTR	Hex5HexNAc4NeuAc2	156	P02765	AHSG	1288494580	812755700	550858120
QQQHLFGSJVTDCSGJFCLFR	Hex6HexNAc5NeuAc2Fuc1	630	P02787	TF	102466200	32154100	43727600
LQAPLJYTEFQKPICLPSK	Hex5HexNAc4NeuAc2Fuc1	494	P03952	KLKB1	6996540	5788810	4887499
QQQHLFGSJVTDCSGJFCLFR	Hex6HexNAc5NeuAc1Fuc2	630	P02787	TF	106249800	62530800	157849600
STGKPTLYJVSLVMSDTAGTCY	Hex5HexNAc4Fuc2	440	P01871	IGHM			21666300
DSVSVVLGQHFFJR	Hex5HexNAc4NeuAc2	468	Q04756	HGFAC		6270530	12991800
LAJLTQGEDQYYLR	Hex6HexNAc5NeuAc2Fuc2	374	P10909	CLU			5386890
ITYSIVQTJCSKENFLFLTPDCK	Hex5HexNAc4NeuAc1	205	P01042	KNG1	1793164	9243510	5788430
LLHALGGDDFLGMLJR	Hex5HexNAc4NeuAc2	196	Q9UHG3	PCYOX1		3439280	10331620
DQCIVDDITYNVJDTFHK	Hex5HexNAc4NeuAc2Fuc1	528	P02751	FN1	27706840	5630980	1598760
LQAPLJYTEFQKPICLPSK	Hex5HexNAc4NeuAc2	494	P03952	KLKB1	214334440	69821140	80885720
LQAPLJYTEFQKPICLPSK	Hex4HexNAc3NeuAc1	494	P03952	KLKB1	3392980	646512	651237
TLJQSSDELQLSMGNAMFVK	Hex5HexNAc4NeuAc1	127	P01011	SERPINA3			2858280
LAGKPTHVJVSVVMAEVDGTCY	Hex3HexNAc7Fuc3	340	P01876	IGHA1			4043540
SLGNVJFTVSAEALESQELCGTEVPSVPEHGRK	Hex5HexNAc4NeuAc2	869	P01023	A2M	9496240	131952620	35990600
QQQHLFGSJVTDCSGJFCLFR	Hex5HexNAc5NeuAc2Fuc1	630	P02787	TF		2088400	10473110
QQQHLFGSJVTDCSGJFCLFR	Hex5HexNAc4NeuAc2Fuc2	630	P02787	TF		6977180	25654220
DQCIVDDITYNVJDTFHK	Hex4HexNAc3NeuAc1	528	P02751	FN1	4339980	1270140	1486150
GAFISJFSMTVDGK	Hex5HexNAc4NeuAc2	118	P19823	ITIH2	190892200	49591500	95466520
GGETAQSADPQWEQLNNKJLSMPLLPADFHK	Hex5HexNAc4NeuAc2Fuc1	49	P05546	SERPIND1			491549
LKELPGVCJETMMALWEECKPCLK	Hex6HexNAc5NeuAc3	103	P10909	CLU	52949000	118901000	51055661
GGETAQSADPQWEQLNNKJLSMPLLPADFHK	Hex5HexNAc4NeuAc2	49	P05546	SERPIND1	6307520		1137420
AALAAFNAQJJGSNFQLEEISR	Hex5HexNAc4NeuAc2Fuc1	175	P02765	AHSG	1206042	74118200	78430430
AQLLQGLGFJLTER	Hex6HexNAc5NeuAc1	96	P08185	SERPINA6		6026840	7361580
SLGNVJFTVSAEALESQELCGTEVPSVPEHGR	Hex4HexNAc4Fuc2	869	P01023	A2M		23611500	62133600
VLSJNSDANLELINTWVAK	Hex5HexNAc4NeuAc1Fuc1	253	P05155	SERPING1	14979320		14376480
VLSJNSDANLELINTWVAK	Hex5HexNAc4NeuAc1	253	P05155	SERPING1	15614780	11745360	12595800
SIDVSIQJVSVVFK	Hex5HexNAc4NeuAc1Fuc1	105	P11597	CETP	4315320	5848390	8491316
GLCVLSVGAJLTTFDGAR	Hex5HexNAc4NeuAc1Fuc1	5242	Q9Y6R7	FCGBP			652663
SVVAPATDGGLJLTSTFLR	Hex5HexNAc4NeuAc1Fuc1	78	P41222	PTGDS		2707490	3218230
KDFEDLYTPVJGSIVIVR	Hex5HexNAc5NeuAc2Fuc1	251	P02786	TFRC			1801510
JQSVNVFLGHTAIDEMLK	Hex5HexNAc4NeuAc2	296	Q9NZP8	C1RL		1048510	789685
ITYSIVQTJCSKENFLFLTPDCK	Hex3HexNAc7Fuc3	205	P01042	KNG1			14832900
IYSJHSALESLALIPLQAPLK	Hex6HexNAc5NeuAc1Fuc1	398	P55058	PLTP		7477070	6711030
VTQVYAEJGTVLQGSTVASVYKGKLLIGTVFHK	Hex6HexNAc5NeuAc3Fuc1	324	P27169	PON1			1433910
VTQVYAEJGTVLQGSTVASVYKGKLLIGTVFHK	Hex6HexNAc5NeuAc3	324	P27169	PON1			7718238
LGYNAJTSILSFQAVCR	Hex5HexNAc4NeuAc2	309	Q02985	CFHR3		13966300	15835572
ITYSIVQTJCSKENFLFLTPDCK	Hex5HexNAc4NeuAc2	205	P01042	KNG1	191989020	183282175	152539260
ITYSIVQTJCSKENFLFLTPDCK	Hex4HexNAc3NeuAc1	205	P01042	KNG1	361382		625038
SLGNVJFTVSAEALESQELCGTEVPSVPEHGR	Hex5HexNAc4Fuc2	869	P01023	A2M			159073500
YLGJATAIFFLPDEGK	Hex6HexNAc5NeuAc1Fuc1	271	P01009	SERPINA1			1452600
ELPGVCJETMMALWEECKPCLK	Hex6HexNAc5NeuAc2	103	P10909	CLU			43778000
QQQHLFGSJVTDCSGJFCLFR	Hex6HexNAc5NeuAc2Fuc3	630	P02787	TF			3579860
FEVDSPVYJATWSASLK	Hex5HexNAc4NeuAc2	3895	P04114	APOB	33609200	244259100	70955600
QQQHLFGSJVTDCSGJFCLFR	Hex6HexNAc5NeuAc3Fuc1	630	P02787	TF	779067840	209423110	194404226
IYSGILJLSDITK	Hex9HexNAc6Fuc4	453	P03952	KLKB1			12655900
FJLTETSEAEIHQSFQHLLR	Hex6HexNAc5NeuAc3	106	P01011	SERPINA3	1019630	3272680	15312870
FJLTETSEAEIHQSFQHLLR	Hex6HexNAc5NeuAc3Fuc1	106	P01011	SERPINA3			1880010
AVLQLNEEGVDTAGSTGVTLJLTSKPIILR	Hex5HexNAc4NeuAc2	369	P08185	SERPINA6	5440880	8229320	4853440
GCSCFSDWQGPGCSVPVPAJQSFWTR	Hex5HexNAc4NeuAc2	325	O75882	ATRN			3186200
KLPPGLLAJFTLLR	Hex5HexNAc4NeuAc2Fuc1	186	P02750	LRG1		25231800	31172900
GLKFJLTETSEAEIHQSFQHLLR	Hex7HexNAc6NeuAc4	106	P01011	SERPINA3		9107930	2428910
QDQCIYJTTYLNVQR	Hex4HexNAc6NeuAc1	93	P02763	ORM1			966864
VLSJNSDANLELINTWVAK	Hex5HexNAc4NeuAc2Fuc1	253	P05155	SERPING1	47583800	53022040	41839833
SLGNVJFTVSAEALESQELCGTEVPSVPEHGR	Hex5HexNAc3Fuc2	869	P01023	A2M		354936200	94895200
SVQEIQATFFYFTPJKTEDTIFLR	Hex7HexNAc6NeuAc1	72	P02763;P19652	ORM1;ORM2		8190630	26702680
YLGJATAIFFLPDEGK	Hex7HexNAc4NeuAc1	271	P01009	SERPINA1			22350600
IYSGILJLSDITK	Hex5HexNAc4NeuAc2	453	P03952	KLKB1	255010420	109207630	87313830
VGQLQLSHJLSLVILVPQNLK	Hex5HexNAc4NeuAc2Fuc1	352	P05155	SERPING1	6523680		43124310
JVSEDLPLPTFSPTLLGDSR	Hex5HexNAc4NeuAc1Fuc1	257	P11597	CETP	1911416	967878	2247808
KAFITJFSMIIDGMTYPGIIK	Hex5HexNAc4NeuAc2	81	Q14624	ITIH4			15205806
MAWPEDHVFISTPSFJYTGR	Hex6HexNAc5NeuAc3	296	P04180	LCAT	4750100	14319470	9852975
SVQEIQATFFYFTPJK	Hex5HexNAc4NeuAc2	72	P02763;P19652	ORM1;ORM2			8539690
IYPGVDFGGEELJVTFVK	Hex5HexNAc4NeuAc2	308	P03952	KLKB1	56462660	29016650	38446860
LGACJDTLQQLMEVFKFDTISEK	Hex5HexNAc4NeuAc2	128	P01008	SERPINC1		6915520	31930490
SLTFJETYQDISELVYGAK	Hex5HexNAc4NeuAc1	187	P01008	SERPINC1	2295900	3209230	12877211
YLGJATAIFFLPDEGK	Hex6HexNAc3NeuAc2	271	P01009	SERPINA1	4426280	3191740	19388579
YLGJATAIFFLPDEGK	Hex7HexNAc7Fuc4	271	P01009	SERPINA1			2689670
YLGJATAIFFLPDEGK	Hex5HexNAc4NeuAc1Fuc2	271	P01009	SERPINA1		57905300	103930430
YLGJATAIFFLPDEGK	Hex4HexNAc3	271	P01009	SERPINA1	27575820	20408125	31433767
YLGJATAIFFLPDEGK	Hex6HexNAc4NeuAc2	271	P01009	SERPINA1	48679600	32558570	58323640
SVQEIQATFFYFTPJKTEDTIFLR	Hex12HexNAc2	72	P02763;P19652	ORM1;ORM2			853371
GCVLLSYLJETVTVSASLESVR	Hex6HexNAc4NeuAc1Fuc2	55	P01023	A2M			3509100
GLEWVSGVSWJGSRTHYVDSVK	Hex5HexNAc5NeuAc2	16	A0A0C4DH30	IGHV3-16			1273340
GCVLLSYLJETVTVSASLESVR	Hex6HexNAc5NeuAc1Fuc1	55	P01023	A2M			3421130
JCGVJCSGDVFTALIGEIASPNYPKPYPENSR	Hex5HexNAc4NeuAc2	170	P09871	C1S			324287
GCVLLSYLJETVTVSASLESVR	Hex5HexNAc5NeuAc1Fuc1	55	P01023	A2M			3217080
VSJQTLSLFFTVLQDVPVR	Hex5HexNAc4Fuc1	1424	P01023	A2M		4471370	16110471
VSJQTLSLFFTVLQDVPVR	Hex5HexNAc4	1424	P01023	A2M		1529800	8830759
IYSGILJLSDITKDTPFSQIK	Hex5HexNAc4NeuAc2	453	P03952	KLKB1	2764900	6851210	3194980
PALEDLLLGSEAJLTCTLTGLR	Hex6HexNAc5NeuAc1	144	P01876;P01877	IGHA1;IGHA2			752830
PALEDLLLGSEAJLTCTLTGLR	Hex5HexNAc5NeuAc1Fuc1	144	P01876;P01877	IGHA1;IGHA2			1324331
PALEDLLLGSEAJLTCTLTGLR	Hex4HexNAc3NeuAc2Fuc2	144	P01876;P01877	IGHA1;IGHA2			1470131
PALEDLLLGSEAJLTCTLTGLR	Hex5HexNAc4NeuAc1Fuc1	144	P01876;P01877	IGHA1;IGHA2		524427	1729152
PALEDLLLGSEAJLTCTLTGLR	Hex6HexNAc4Fuc1	144	P01876;P01877	IGHA1;IGHA2			2941700
PALEDLLLGSEAJLTCTLTGLR	Hex4HexNAc5NeuAc2	144	P01876;P01877	IGHA1;IGHA2			1645110
PALEDLLLGSEAJLTCTLTGLR	Hex4HexNAc3NeuAc1	144	P01876;P01877	IGHA1;IGHA2	1038590		483958
PALEDLLLGSEAJLTCTLTGLR	Hex6HexNAc3NeuAc1	144	P01876;P01877	IGHA1;IGHA2	858496	497092	2856430
ADTHDEILEGLNFJLTEIPEAQIHEGFQELLR	Hex6HexNAc5NeuAc2Fuc2	107	P01009	SERPINA1			3699807
PALEDLLLGSEAJLTCTLTGLR	Hex4HexNAc5NeuAc1	144	P01876;P01877	IGHA1;IGHA2	5483320	11786630	30915880
PALEDLLLGSEAJLTCTLTGLR	Hex5HexNAc3NeuAc1	144	P01876;P01877	IGHA1;IGHA2	4283160	1185840	6726490
PALEDLLLGSEAJLTCTLTGLR	Hex4HexNAc4NeuAc1	144	P01876;P01877	IGHA1;IGHA2	2240860	1345140	14132530
SVQEIQATFFYFTPJKTEDTIFLR	Hex7HexNAc6NeuAc3Fuc1	72	P02763;P19652	ORM1;ORM2			1690350
SVQEIQATFFYFTPJKTEDTIFLR	Hex6HexNAc5NeuAc3Fuc1	72	P02763;P19652	ORM1;ORM2			35265870
LGACJDTLQQLMEVFK	Hex5HexNAc4NeuAc2	128	P01008	SERPINC1	55299080	47045221	102338377
SVQEIQATFFYFTPJKTEDTIFLR	Hex7HexNAc6NeuAc3	72	P02763;P19652	ORM1;ORM2		7238080	113198670
SVQEIQATFFYFTPJKTEDTIFLR	Hex7HexNAc5NeuAc1Fuc3	72	P02763;P19652	ORM1;ORM2			4527860
SLTFJETYQDISELVYGAK	Hex5HexNAc4NeuAc2Fuc1	187	P01008	SERPINC1		496155	2775550
VSJQTLSLFFTVLQDVPVR	Hex7HexNAc5NeuAc1Fuc2	1424	P01023	A2M			522206
VSJQTLSLFFTVLQDVPVR	Hex6HexNAc5NeuAc1Fuc2	1424	P01023	A2M			642978
VSJQTLSLFFTVLQDVPVR	Hex6HexNAc5NeuAc1Fuc1	1424	P01023	A2M			5135648
GCVLLSYLJETVTVSASLESVR	Hex5HexNAc4Fuc2	55	P01023	A2M			17628400
VSJQTLSLFFTVLQDVPVR	Hex6HexNAc5NeuAc1	1424	P01023	A2M			4394876
SVQEIQATFFYFTPJK	Hex6HexNAc5NeuAc3	72	P02763;P19652	ORM1;ORM2			905733
VSJQTLSLFFTVLQDVPVR	Hex5HexNAc5NeuAc1Fuc1	1424	P01023	A2M			4536621
VSJQTLSLFFTVLQDVPVR	Hex4HexNAc3Fuc1	1424	P01023	A2M			5520200
VSJQTLSLFFTVLQDVPVR	Hex4HexNAc3	1424	P01023	A2M			1530210
VSJQTLSLFFTVLQDVPVR	Hex3HexNAc3	1424	P01023	A2M			427167
CSDGWSFDATTLDDJGTMLFFK	Hex5HexNAc4NeuAc2	64	P02790	HPX			2516357
VSJQTLSLFFTVLQDVPVR	Hex3HexNAc3Fuc1	1424	P01023	A2M			976240
VSJQTLSLFFTVLQDVPVR	Hex4HexNAc4Fuc1	1424	P01023	A2M			360830
AVJITSENLIDDVVSLIR	Hex5HexNAc4NeuAc1	415	P02748	C9			3201931
ADTHDEILEGLNFJLTEIPEAQIHEGFQELLR	Hex6HexNAc5NeuAc2Fuc4	107	P01009	SERPINA1			5028980
MLJTSSLLEQLNEQFJWVSR	Hex6HexNAc5NeuAc2	354	P10909	CLU			3768936
PALEDLLLGSEAJLTCTLTGLR	Hex5HexNAc4NeuAc2	144	P01876;P01877	IGHA1;IGHA2	2339960	2469300	8949850
VSJQTLSLFFTVLQDVPVR	Hex6HexNAc5NeuAc2	1424	P01023	A2M			10984350
VSJQTLSLFFTVLQDVPVR	Hex12HexNAc2	1424	P01023	A2M			3046450
AVJITSENLIDDVVSLIR	Hex5HexNAc4NeuAc2	415	P02748	C9			3006590
QLAHQSJSTNIFFSPVSIATAFAMLSLGTK	Hex12HexNAc2	70	P01009	SERPINA1			24392900
VSJQTLSLFFTVLQDVPVR	Hex6HexNAc5NeuAc3	1424	P01023	A2M			2881556
KKEDALJETR	Hex5HexNAc4NeuAc1	86	P10909	CLU	11371420		8315170
KKEDALJETR	Hex5HexNAc4NeuAc2Fuc1	86	P10909	CLU		10311700	16530690
KKEDALJETR	Hex4HexNAc3NeuAc1	86	P10909	CLU			1791600
KKEDALJETR	Hex5HexNAc4NeuAc2	86	P10909	CLU	15267160	170074600	221379500
KPVDGDJYVR	Hex5HexNAc4NeuAc1Fuc1	862	Q6R327	RICTOR			26008300
YKJNSDISSTR	Hex6HexNAc6NeuAc1	46	P01871	IGHM			556797
KNAHGEEKEJLTAR	Hex6HexNAc5NeuAc3	580	Q06033	ITIH3			1880560
NAHGEEKEJLTAR	Hex5HexNAc4NeuAc2	580	Q06033	ITIH3	6782120		16833700
KQJETENRK	Hex5HexNAc4NeuAc1	634	Q14642	INPP5A			60970100
YKJNSDISSTR	Hex4HexNAc6Fuc3	46	P01871	IGHM	24956800	3675350	672770
KQJETENRK	Hex5HexNAc4NeuAc1Fuc1	634	Q14642	INPP5A			91710200
JQSSLLHK	Hex5HexNAc4NeuAc1Fuc1	181	Q86WJ1	CHD1L			5919580
JQSSLLHK	Hex5HexNAc5NeuAc1Fuc1	181	Q86WJ1	CHD1L			4721590
SJTVASLHTEK	Hex5HexNAc4NeuAc1	2855	P04114	APOB		14311100	7308390
QINSYVKJKTQGK	Hex5HexNAc4NeuAc2	176	P08185	SERPINA6	12622260	8247750	2736030
QINSYVKJKTQGK	Hex5HexNAc4NeuAc2Fuc1	176	P08185	SERPINA6	5212220	9444340	5625300
VSJVSCQASVSR	Hex5HexNAc4Fuc1	143	P55058	PLTP		6821850	4878480
KEDALJETRESETK	Hex5HexNAc4NeuAc2	86	P10909	CLU	7353920	14091700	6798830
MKVSJVSCQASVSR	Hex5HexNAc4NeuAc1Fuc1	143	P55058	PLTP	10865320	11659820	7906270
EEQYJSTYR	Hex6HexNAc3Fuc3	180	P01857	IGHG1	39494200	72401400	121423000
EEQYJSTYR	Hex6HexNAc4NeuAc1	180	P01857	IGHG1			171450500
EEQYJSTYR	Hex6HexNAc3NeuAc1	180	P01857	IGHG1			15797900
EEQFJSTYR	Hex5HexNAc3NeuAc1Fuc2	177	P01861	IGHG4	62272800	17353900	80239900
EEQYJSTYR	Hex6HexNAc3NeuAc1Fuc1	180	P01857	IGHG1		35915600	72511900
EEQYJSTYR	Hex8HexNAc3	180	P01857	IGHG1	13461260		8679630
EEQFJSTYR	Hex4HexNAc3NeuAc1Fuc2	177	P01861	IGHG4			5362320
EEQFJSTYR	Hex4HexNAc3NeuAc1	177	P01861	IGHG4	19252240		4907840
EEQYJSTYR	Hex5HexNAc5NeuAc1	180	P01857	IGHG1	110076600	16208300	59706500
EEQYJSTYR	Hex4HexNAc5NeuAc1	180	P01857	IGHG1		30709900	43400700
CJYSIR	Hex5HexNAc4NeuAc1	221	P00736	C1R		21153700	6489520
VTACHSSQPJATLYK	Hex5HexNAc4NeuAc1	36	P05543	SERPINA7			2522440
KPEKEASJSSR	Hex5HexNAc4NeuAc1Fuc1	26	P18858	LIG1		11592500	11165300
KPEKEASJSSR	Hex5HexNAc4NeuAc1	26	P18858	LIG1		5233210	20148400
KPEKEASJSSR	Hex5HexNAc5NeuAc1	26	P18858	LIG1	59570520	18655400	48411910
KPEKEASJSSR	Hex5HexNAc5NeuAc1Fuc1	26	P18858	LIG1	15171260	21414500	14131500
HYTJSSQDVTVPCR	Hex5HexNAc4NeuAc1Fuc1	92	P01877	IGHA2		513244940	1427660
HYTJSSQDVTVPCR	Hex5HexNAc5NeuAc1Fuc1	92	P01877	IGHA2		1556591670	1816720
JHSCEPCQTLAVR	Hex5HexNAc4NeuAc1	433	P00748	F12	15310040	2523430	3646750
KANQQLJFTEAK	Hex6HexNAc5NeuAc1	53	Q9Y5Y7	LYVE1	4391540	3807810	2398810
QEPERJECFLQHK	Hex4HexNAc3NeuAc1	123	P02768	ALB	5366780		1447310
KANQQLJFTEAK	Hex5HexNAc4NeuAc1	53	Q9Y5Y7	LYVE1	6578360	7318280	1339510
MDGASJVTCINSR	Hex5HexNAc4Fuc1	1029	P08603	CFH			2126430
TPLTAJITK	Hex6HexNAc5Fuc1	205	P01877	IGHA2	50703200	21993800	49085770
TPLTAJITK	Hex5HexNAc5Fuc3	205	P01877	IGHA2	143080000	1597420	15402850
TPLTAJITK	Hex6HexNAc5Fuc2	205	P01877	IGHA2			2370860
TPLTAJITK	Hex4HexNAc5Fuc2	205	P01877	IGHA2			3302770
TPLTAJITK	Hex5HexNAc4Fuc2	205	P01877	IGHA2		1485270	2621220
TPLTAJITK	Hex3HexNAc7Fuc1	205	P01877	IGHA2			2626910
EEQFJSTYR	Hex5HexNAc4NeuAc1	177	P01861	IGHG4	47270600	57048000	48632200
EEQYJSTFR	Hex5HexNAc4NeuAc1	227	P01860	IGHG3			48632200
EEQFJSTYR	Hex4HexNAc4NeuAc1	177	P01861	IGHG4	15681740	5775250	10583400
EEQFJSTYR	Hex4HexNAc5NeuAc1Fuc1	177	P01861	IGHG4	56899600	94809200	30784600
FVEGSHJSTVSLTTK	Hex6HexNAc3NeuAc1	3411	P04114	APOB	36997420	99277500	27448600
FVEGSHJSTVSLTTK	Hex5HexNAc4Fuc3	3411	P04114	APOB			5036540
FVEGSHJSTVSLTTK	Hex5HexNAc4Fuc2	3411	P04114	APOB		83551500	11203700
FVEGSHJSTVSLTTK	Hex4HexNAc4NeuAc1	3411	P04114	APOB	30117640	214743500	25321800
JVSWATGR	Hex5HexNAc4NeuAc1	151	P08571	CD14	4681920	5565760	8514600
NLFLJHSEJATAK	Hex5HexNAc5NeuAc1	211	P00738;P00739	HP;HPR	5601320		3771130
NLFLJHSEJATAK	Hex5HexNAc5Fuc2	211	P00738;P00739	HP;HPR			8151990
STDEKEHAVFTSNQEEQDPAJHTCGVK	Hex5HexNAc4NeuAc2Fuc1	184	O15204	ADAMDEC1		1024360	1175450
NLFLJHSEJATAK	Hex6HexNAc4NeuAc1	207	P00738;P00739	HP;HPR	4778800	1930620	1978650
AAIPSALDTJSSK	Hex6HexNAc3	551	Q08380	LGALS3BP	4430460	5005330	1440320
NLFLJHSEJATAK	Hex5HexNAc4NeuAc1	207	P00738;P00739	HP;HPR	788497440	361400720	302654680
AAIPSALDTJSSK	Hex5HexNAc4Fuc1	551	Q08380	LGALS3BP	8023840	14016900	6245840
AAIPSALDTJSSK	Hex5HexNAc5Fuc1	551	Q08380	LGALS3BP	3036560	2192930	2440980
SHEIWTHSCPQSPGJGTDASH	Hex5HexNAc4NeuAc2	396	P04278	SHBG	2957260	4706900	6332810
EJISDPTSPLR	Hex5HexNAc4Fuc1	71	P01591	JCHAIN		1485510	1987050
EJISDPTSPLR	Hex5HexNAc5Fuc1	71	P01591	JCHAIN		9862800	11922220
EJISDPTSPLR	Hex6HexNAc5	71	P01591	JCHAIN	87956760	26746500	45730200
EEQFJSTFR	Hex6HexNAc3NeuAc1	176	P01859	IGHG2		9603890	6763870
EEQFJSTFR	Hex5HexNAc2Fuc1	176	P01859	IGHG2			1901100
EEQFJSTFR	Hex5HexNAc3NeuAc1Fuc1	176	P01859	IGHG2	139999000	216237000	107976000
EEQFJSTFR	Hex4HexNAc2Fuc1	176	P01859	IGHG2			1633570
EEQFJSTFR	Hex4HexNAc5NeuAc1Fuc1	176	P01859	IGHG2	262290200	272333000	31722800
EEQFJSTFR	Hex5HexNAc3NeuAc1	176	P01859	IGHG2		1083410	3231700
EEQFJSTFR	Hex4HexNAc4NeuAc1	176	P01859	IGHG2	184269000	135781000	75706200
EEQFJSTFR	Hex3HexNAc2Fuc1	176	P01859	IGHG2	10204640	11442000	5030580
EEQFJSTFR	Hex4HexNAc3NeuAc1	176	P01859	IGHG2			2940910
KCGJCSLTTLKDEDFCK	Hex5HexNAc4NeuAc2	174	P49908	SELENOP	10051080	14307100	7976930
LGTSLSSGHVLMJGTLK	Hex5HexNAc4Fuc2	659	P80108	GPLD1			17469200
JWSLPNR	Hex5HexNAc4Fuc3	245	P55058	PLTP			27595920
CGJCSLTTLKDEDFCKR	Hex5HexNAc4NeuAc2	174	P49908	SELENOP	37199320	37550800	76277420
JWSLPNR	Hex5HexNAc4NeuAc1Fuc1	245	P55058	PLTP	25515500	41346500	31440500
CGJCSLTTLKDEDFCKR	Hex5HexNAc4NeuAc1Fuc2	174	P49908	SELENOP			10768600
KFVQGJSTEVACHPGYGLPK	Hex5HexNAc4NeuAc2	108	Q02985	CFHR3	13118720	172314410	128858700
FSDGLESJSSTQFEVK	Hex10HexNAc2	226	P0C0L4;P0C0L5	C4A;C4B_2	3284220	29903900	15707500
KEHETCLAPELYNGJYSTTQK	Hex5HexNAc4NeuAc2	162	P05160	F13B			3395050
MKELLETVVJR	Hex5HexNAc4NeuAc1	63	P55056	APOC4		14058340	7038810
YNSQJQSNNQFVLYR	Hex5HexNAc4NeuAc1	48	P01042	KNG1	3335040	4719350	4408690
LSDLSIJSTECLHVHCR	Hex5HexNAc4NeuAc2	177	P05156	CFI	11422420	11004200	10684800
KEGYSJISYIVVNHQGISSR	Hex5HexNAc4NeuAc2	83	P49908	SELENOP	4028360	7631890	3270610
CGLVPVLAENYJK	Hex6HexNAc6	432	P02787	TF			1547540
CGLVPVLAENYJK	Hex6HexNAc5	432	P02787	TF		10788800	5762490
VVTVAALGTJISIHKDEIGK	Hex6HexNAc5NeuAc1	1743	Q9Y6R7;Q9Y6R7;Q9Y6R7	FCGBP;FCGBP;FCGBP	4813260	1412810	3398930
GELJTSIFSSRPIDK	Hex5HexNAc4NeuAc1	353	Q9UHG3	PCYOX1		34099800	29295100
CGLVPVLAENYJK	Hex5HexNAc6	432	P02787	TF			7623780
LDILIHJAGISSCGRTR	Hex3HexNAc5Fuc1	122	Q6UX07	DHRS13			3826170
GELJTSIFSSRPIDK	Hex4HexNAc4NeuAc1	353	Q9UHG3	PCYOX1		3391780	1467750
IIVPLNNREJISDPTSPLR	Hex5HexNAc3Fuc1	71	P01591	JCHAIN	4507900		1157900
YDFJSSMLYSTAK	Hex4HexNAc3NeuAc1	3465	P04114	APOB	2322460	10525900	1168740
VCQDCPLLAPLJDTR	Hex5HexNAc4	156	P02765	AHSG			801671
EGYSJISYIVVNHQGISSR	Hex5HexNAc4NeuAc1Fuc1	83	P49908	SELENOP			184577
EGYSJISYIVVNHQGISSR	Hex5HexNAc4NeuAc1	83	P49908	SELENOP			1716020
LQAILGVPWKDKJCTSR	Hex5HexNAc4NeuAc2	170	P01019	AGT			3118400
MEFGLJWVFLVAIIK	Hex5HexNAc4	8	A0A075B7F1;S4R3C0	IGHV3OR16-8;EJSG00000259680			32753000
JGSLFAFR	Hex5HexNAc4NeuAc1	169	P04004	VTN	94747780	227191300	30684100
STGKPTLYJVSLVMSDTAGTCY	Hex9HexNAc2	440	P01871	IGHM	66534100	313932270	70149350
ADGTVNQIEGEATPVJLTEPAKLEVK	Hex5HexNAc4	98	P05090	APOD	116109608	27166700	79936440
IIVPLNNREJISDPTSPLR	Hex6HexNAc3NeuAc1	71	P01591	JCHAIN	5904640		2923070
IIVPLNNREJISDPTSPLR	Hex5HexNAc3NeuAc1Fuc1	71	P01591	JCHAIN	447978000	599645650	340008000
IIVPLNNREJISDPTSPLR	Hex5HexNAc3NeuAc1	71	P01591	JCHAIN	57758000	26211200	28042100
HGIQYFNJNTQHSSLFMLNEVK	Hex5HexNAc4NeuAc1	169	P01042	KNG1			2185380
HGIQYFNJNTQHSSLFMLNEVK	Hex5HexNAc4NeuAc1Fuc2	169	P01042	KNG1			78035640
LAGKPTHVJVSVVMAEVDGTCY	Hex5HexNAc3NeuAc1	340	P01876	IGHA1	29198720	23498800	80730930
LAGKPTHVJVSVVMAEVDGTCY	Hex5HexNAc3Fuc2	340	P01876	IGHA1			177614170
TVQVKNVMDKNGDAYGFYJJSVK	Hex5HexNAc4NeuAc2	71	Q6P4A8	PLBD1			182188000
VVLHPJYSQVDIGLIK	Hex5HexNAc5NeuAc1	241	P00738	HP	9719800		17921920
VVLHPJYSQVDIGLIK	Hex5HexNAc5Fuc2	241	P00738	HP			6532640
ADGTVNQIEGEATPVJLTEPAKLEVK	Hex5HexNAc4Fuc3	98	P05090	APOD			7408960
VVLHPJYSQVDIGLIK	Hex6HexNAc3Fuc2	241	P00738	HP			9216100
SVTLQIYJHSLTLSAR	Hex6HexNAc5NeuAc1Fuc1	2138	Q9Y6R7;Q9Y6R7;Q9Y6R7	FCGBP;FCGBP;FCGBP			3764260
VVLHPJYSQVDIGLIK	Hex4HexNAc5NeuAc1	241	P00738	HP			5528400
ALGISPFHEHAEVVFTAJDSGPR	Hex5HexNAc4NeuAc2	118	P02766	TTR	1194168		618339
HGIQYFNJNTQHSSLFMLNEVKR	Hex8HexNAc2Fuc1	169	P01042	KNG1			33870900
HGIQYFNJNTQHSSLFMLNEVKR	Hex6HexNAc5NeuAc3Fuc1	169	P01042	KNG1		12900200	9034420
HGIQYFNJNTQHSSLFMLNEVKR	Hex6HexNAc5NeuAc3	169	P01042	KNG1		42138680	22714500
ESKPLTAQQTTKLDAPTNLQFVJETDSTVLVR	Hex5HexNAc4NeuAc1	1007	P02751	FN1		1801630	1634570
LLISSLSESPASVSILSQADJTSKK	Hex5HexNAc5Fuc1	75	Q9Y6R7	FCGBP			1157890
HGIQYFNJNTQHSSLFMLNEVK	Hex6HexNAc5NeuAc1Fuc3	169	P01042	KNG1			1898380
HGIQYFNJNTQHSSLFMLNEVK	Hex6HexNAc5NeuAc2	169	P01042	KNG1		15667100	8765460
STGKPTLYJVSLVMSDTAGTCY	Hex10HexNAc2	440	P01871	IGHM	5796000	11003500	5629540
LAGKPTHVJVSVVMAEVDGTCY	Hex4HexNAc5NeuAc1Fuc1	340	P01876	IGHA1	56576200	201775800	79330290
LAGKPTHVJVSVVMAEVDGTCY	Hex6HexNAc3NeuAc1	340	P01876	IGHA1	24398200	20642600	17449300
LAGKPTHVJVSVVMAEVDGTCY	Hex4HexNAc3Fuc1	340	P01876	IGHA1		2197750	4561370
STGKPTLYJVSLVMSDTAGTCY	Hex3HexNAc6	440	P01871	IGHM			17670000
LAGKPTHVJVSVVMAEVDGTCY	Hex6HexNAc3Fuc2	340	P01876	IGHA1			5757880
LAGKPTHVJVSVVMAEVDGTCY	Hex4HexNAc3NeuAc1	340	P01876	IGHA1	20264700	24752100	71449900
LAGKPTHVJVSVVMAEVDGTCY	Hex4HexNAc3Fuc3	340	P01876	IGHA1			8071760
LKELPGVCJETMMALWEECKPCLK	Hex5HexNAc4NeuAc2	103	P10909	CLU	19588920	313244260	64254150
LAGKPTHVJVSVVMAEVDGTCY	Hex5HexNAc5NeuAc1	340	P01876	IGHA1	133758800		18290400
LLHALGGDDFLGMLJR	Hex5HexNAc4Fuc2	196	Q9UHG3	PCYOX1			19522400
DQCIVDDITYNVJDTFHKR	Hex5HexNAc4NeuAc1Fuc2	528	P02751	FN1		443472000	3176950
KJQSVNVFLGHTAIDEMLK	Hex5HexNAc4NeuAc2	296	Q9NZP8	C1RL	17142880	17592100	12845800
VVLHPJYSQVDIGLIK	Hex11HexNAc6Fuc1	241	P00738	HP	397406	24948700	961551
MVSHHJLTTGATLINEQWLLTTAK	Hex3HexNAc3Fuc2	184	P00738;P00739	HP;HPR	39677360		1663130
VVLHPJYSQVDIGLIKLK	Hex5HexNAc4NeuAc2	241	P00738	HP		1813020	1471470
MVSHHJLTTGATLINEQWLLTTAK	Hex5HexNAc3NeuAc2Fuc2	184	P00738;P00739	HP;HPR			39020700
GLCVLSVGAJLTTFDGAR	Hex5HexNAc5Fuc1	5242	Q9Y6R7	FCGBP			1428520
MVSHHJLTTGATLINEQWLLTTAK	Hex6HexNAc3NeuAc2	184	P00738;P00739	HP;HPR	79976200	43126040	29124700
MVSHHJLTTGATLINEQWLLTTAK	Hex5HexNAc4Fuc5	184	P00738;P00739	HP;HPR		29493900	20540500
MVSHHJLTTGATLINEQWLLTTAK	Hex12HexNAc2	184	P00738;P00739	HP;HPR			111121000
MVSHHJLTTGATLINEQWLLTTAK	Hex6HexNAc5Fuc4	184	P00738;P00739	HP;HPR	148367400		41113300
LKELPGVCJETMMALWEECKPCLK	Hex5HexNAc4NeuAc1Fuc2	103	P10909	CLU	70912760		5135780
MVSHHJLTTGATLINEQWLLTTAK	Hex6HexNAc6	184	P00738;P00739	HP;HPR			8807200
SLGNVJFTVSAEALESQELCGTEVPSVPEHGR	Hex6HexNAc3	869	P01023	A2M	109369800	458544130	221619580
SLGNVJFTVSAEALESQELCGTEVPSVPEHGR	Hex5HexNAc4	869	P01023	A2M		41791200	33447900
SLGNVJFTVSAEALESQELCGTEVPSVPEHGR	Hex5HexNAc3	869	P01023	A2M	25890800	30106830	47123700
SLGNVJFTVSAEALESQELCGTEVPSVPEHGR	Hex6HexNAc3Fuc1	869	P01023	A2M		1918930	2332200
VNQJLVYESGSLJFSKLEIQSQVDSQHVGHSVLTAK	Hex5HexNAc4NeuAc2	2973	P04114	APOB	11855860	380012530	33362960
YKLIMJQTSQK	Hex5HexNAc4NeuAc1	92	Q96LY2	CCDC74B			5674300
LKELPGVCJETMMALWEECKPCLK	Hex5HexNAc4NeuAc2Fuc1	103	P10909	CLU		2649450	1851410
ELPGVCJETMMALWEECKPCLK	Hex5HexNAc4NeuAc1	103	P10909	CLU			1111780
LLHALGGDDFLGMLJR	Hex5HexNAc4NeuAc1	196	Q9UHG3	PCYOX1		11482620	10848200
MVSHHJLTTGATLINEQWLLTTAK	Hex3HexNAc7Fuc2	184	P00738;P00739	HP;HPR			553488
ICDLLVANNHFAHFFAPQJLTNMNK	Hex5HexNAc4NeuAc2	285	P19827	ITIH1	8735880	7682584	11459520
FJLTETSEAEIHQSFQHLLR	Hex5HexNAc4NeuAc2	106	P01011	SERPINA3			7288090
AGAFLGLTNVAVMJLSGNCLR	Hex9HexNAc2	368	P35858	IGFALS			1495760
IIEGEPNLKVPGJVTAVLGETLKVPCHFPCK	Hex5HexNAc4NeuAc2	469	P01833	PIGR	2606140		2745230
SLGNVJFTVSAEALESQELCGTEVPSVPEHGRK	Hex4HexNAc3Fuc2	869	P01023	A2M		477492740	141603780
MVSHHJLTTGATLINEQWLLTTAK	Hex6HexNAc4NeuAc1Fuc1	184	P00738;P00739	HP;HPR	498848000		10959700
PALEDLLLGSEAJLTCTLTGLR	Hex7HexNAc2	144	P01876;P01877	IGHA1;IGHA2			905043
PALEDLLLGSEAJLTCTLTGLR	Hex6HexNAc2	144	P01876;P01877	IGHA1;IGHA2	736848	1970410	3518960
LGACJDTLQQLMEVFKFDTISEK	Hex5HexNAc4NeuAc1	128	P01008	SERPINC1			1102760
PALEDLLLGSEAJLTCTLTGLR	Hex5HexNAc3	144	P01876;P01877	IGHA1;IGHA2			349403
LVSANRLFGDKSLTFJETYQDISELVYGAK	Hex5HexNAc4NeuAc2	187	P01008	SERPINC1			877955
PALEDLLLGSEAJLTCTLTGLR	Hex5HexNAc2	144	P01876;P01877	IGHA1;IGHA2	2957620	8617880	19549400
SVQEIQATFFYFTPJKTEDTIFLR	Hex6HexNAc5NeuAc1Fuc2	72	P02763;P19652	ORM1;ORM2			27027260
VSJQTLSLFFTVLQDVPVR	Hex6HexNAc4Fuc2	1424	P01023	A2M			1439483
VSJQTLSLFFTVLQDVPVR	Hex5HexNAc5Fuc2	1424	P01023	A2M		564677	3569640
VSJQTLSLFFTVLQDVPVR	Hex5HexNAc5Fuc1	1424	P01023	A2M		578291	2672760
ADTHDEILEGLNFJLTEIPEAQIHEGFQELLR	Hex6HexNAc5Fuc2	107	P01009	SERPINA1			4602710
HJSTGCLR	Hex6HexNAc5NeuAc2	291	P10909	CLU	1675908400	60625400	266744000
AJISHK	Hex5HexNAc4NeuAc2	741	P01031	C5	22579800		17311100
HJSTGCLR	Hex6HexNAc5NeuAc1	291	P10909	CLU	70465200	1280160	12781600
JVTAEQAR	Hex5HexNAc4NeuAc1	249	P00748	F12			4687500
LISJCSK	Hex5HexNAc4NeuAc1	494	P05156	CFI	2598140		4507920
YKJNSDISSTR	Hex5HexNAc4Fuc3	46	P01871	IGHM			4341040
YKJNSDISSTR	Hex6HexNAc5NeuAc2	46	P01871	IGHM	15515460		3135860
GHVJITR	Hex5HexNAc4NeuAc2Fuc1	121	P00734	F2	3236340		9535850
CEJLTTGK	Hex5HexNAc4NeuAc1Fuc1	1082	O75882	ATRN	4742220		18378600
KEDALJETR	Hex5HexNAc4NeuAc2	86	P10909	CLU	28378800	54533270	51992400
KQJETENRK	Hex5HexNAc4NeuAc2	634	Q14642	INPP5A			214740000
KQJETENRK	Hex5HexNAc4NeuAc2Fuc1	634	Q14642	INPP5A			24681000
EVMCIJKTGK	Hex5HexNAc4NeuAc2	332	Q9UPZ6	THSD7A			12841800
CIJQSICEK	Hex5HexNAc4NeuAc1	1073	O75882	ATRN			2357540
GVJVCQETCTK	Hex5HexNAc4NeuAc1	316	P03952	KLKB1	8462480	5874530	9894050
ISEEJETTCYMGK	Hex5HexNAc4NeuAc1	911	P08603	CFH	55679800	38694000	82961300
FLJJGTCTAEGK	Hex5HexNAc4NeuAc1	102	P05156	CFI	13493940		15677800
DKMFSQJDTR	Hex5HexNAc4NeuAc2	325	P02750	LRG1	5859280	9275110	6324570
DJNSIITR	Hex5HexNAc4NeuAc1	369	P06276	BCHE	12145440		2677060
DTFVJASR	Hex6HexNAc5NeuAc1	238	P05155	SERPING1	26216800	11737000	7630110
MDGASJVTCINSR	Hex5HexNAc4NeuAc1	1029	P08603	CFH	146912700	47511540	132278800
DTFVJASR	Hex6HexNAc4NeuAc1	238	P05155	SERPING1	6986260		2512870
YAEDKFJETTEK	Hex5HexNAc4NeuAc2Fuc1	402	P43652	AFM	2124180		1969190
YAEDKFJETTEK	Hex5HexNAc4NeuAc2	402	P43652	AFM	79042180	62399130	54468000
DTFVJASR	Hex4HexNAc3	238	P05155	SERPING1	6396520		2691520
DTFVJASR	Hex5HexNAc4NeuAc1Fuc1	238	P05155	SERPING1	175544600	82662200	78867300
DTFVJASR	Hex4HexNAc3Fuc1	238	P05155	SERPING1	10149400	4371290	6019520
IJLSTLK	Hex5HexNAc4NeuAc1	26	A0JNW5;Q6BDS2	UHRF1BP1L;UHRF1BP1			4798390
LQNNENJISCVER	Hex5HexNAc4NeuAc1	126	P36980;Q03591	CFHR2;CFHR1			4338650
DTFVJASR	Hex5HexNAc5NeuAc1Fuc1	238	P05155	SERPING1	14076100		9994610
AFGSNPJLTK	Hex5HexNAc4NeuAc1	74	P22792	CPN2			3042100
KPEKEASJSSR	Hex5HexNAc5NeuAc2	26	P18858	LIG1	26950400		10191900
JHSCEPCQTLAVR	Hex4HexNAc3NeuAc1	433	P00748	F12	2942780		882031
DIENFJSTQK	Hex5HexNAc4NeuAc1	33	P43652	AFM			1064170
TPLTAJITK	Hex6HexNAc3Fuc3	205	P01877	IGHA2			2319320
TPLTAJITK	Hex6HexNAc4Fuc3	205	P01877	IGHA2	130964000	26845100	66362200
TPLTAJITK	Hex6HexNAc4NeuAc1	205	P01877	IGHA2	19558400	14825290	138336100
TPLTAJITK	Hex6HexNAc5NeuAc1	205	P01877	IGHA2	45679280		103768800
TPLTAJITK	Hex4HexNAc4NeuAc1Fuc3	205	P01877	IGHA2	24749600	3443110	16955100
TPLTAJITK	Hex4HexNAc3	205	P01877	IGHA2			5903090
TPLTAJITK	Hex5HexNAc5NeuAc1	205	P01877	IGHA2	898342600	18292300	70720030
TPLTAJITK	Hex4HexNAc5Fuc3	205	P01877	IGHA2			4990900
GVVVJSSVMVK	Hex5HexNAc4NeuAc1	358	P11597	CETP	58188980	30462600	128636830
TPLTAJITK	Hex5HexNAc3NeuAc1Fuc1	205	P01877	IGHA2			1792680
TPLTAJITK	Hex5HexNAc6NeuAc1	205	P01877	IGHA2			10973190
TPLTAJITK	Hex5HexNAc5NeuAc2	205	P01877	IGHA2	132526800	7930840	51984504
GIQJLGKGTK	Hex5HexNAc5NeuAc1Fuc1	2606	Q9NZJ4	SACS			141587000
TPLTAJITK	Hex4HexNAc5NeuAc1	205	P01877	IGHA2	20320800		1575840
JATQLQLTK	Hex4HexNAc5Fuc1	825	Q8TDI7	TMC2			9364940
CIQAJYSLMENGK	Hex5HexNAc4NeuAc1	65	P05090	APOD	27563820	9014960	19703920
GLCVJASAVSR	Hex5HexNAc4NeuAc1Fuc1	116	P17936	IGFBP3	61383800		16723500
IDSTGJVTNELR	Hex6HexNAc3NeuAc1	416	O75882	ATRN	32607800	16810100	8613240
WJJTGCQALPSQDEGPSK	Hex5HexNAc4NeuAc1	499	P01833	PIGR	21477200	5945780	43973500
NLFLJHSEJATAK	Hex5HexNAc4NeuAc2Fuc1	211	P00738;P00739	HP;HPR	12075840		9265510
WJJTGCQALPSQDEGPSK	Hex5HexNAc3NeuAc1	499	P01833	PIGR			1173630
IDSTGJVTNELR	Hex5HexNAc3NeuAc1	416	O75882	ATRN	3717920	2027540	1300420
NLFLJHSEJATAK	Hex5HexNAc4NeuAc2	211	P00738;P00739	HP;HPR	3669062000	365040000	836664000
CATPHGDJASLEATFVKR	Hex6HexNAc5NeuAc2Fuc1	98	P23142	FBLN1	8954740		3611200
EJISDPTSPLR	Hex5HexNAc4Fuc3	71	P01591	JCHAIN			94850500
ITYSIVQTJCSK	Hex5HexNAc4Fuc2	205	P01042	KNG1			122624100
ITYSIVQTJCSK	Hex5HexNAc4NeuAc1	205	P01042	KNG1	64267200	48633700	28153450
EJISDPTSPLR	Hex3HexNAc3	71	P01591	JCHAIN	35102000	7607360	22005400
VELEDFNGJR	Hex5HexNAc4NeuAc1Fuc1	189	O75636	FCN3	41837480		13790820
EJISDPTSPLR	Hex5HexNAc5Fuc3	71	P01591	JCHAIN			28629600
GVVVJSSVMVK	Hex5HexNAc4Fuc2	358	P11597	CETP		24165800	4925940
EJISDPTSPLR	Hex5HexNAc3NeuAc1	71	P01591	JCHAIN	124362300	35725810	241900000
GLJVTLSSTGR	Hex5HexNAc4NeuAc1Fuc1	1328	P0C0L4;P0C0L5	C4A;C4B_2		8550250	25990380
GLJVTLSSTGR	Hex5HexNAc4Fuc2	1328	P0C0L4;P0C0L5	C4A;C4B_2			137391000
GLJVTLSSTGR	Hex5HexNAc4NeuAc1	1328	P0C0L4;P0C0L5	C4A;C4B_2	153786600	283161470	196895800
EJISDPTSPLR	Hex5HexNAc3NeuAc1Fuc1	71	P01591	JCHAIN	112913300	44967500	63272600
EJISDPTSPLR	Hex4HexNAc5NeuAc1	71	P01591	JCHAIN	6636540		1131580
EJISDPTSPLR	Hex4HexNAc3NeuAc1Fuc1	71	P01591	JCHAIN	26170400	7883430	8644260
SHSCKTFGJR	Hex5HexNAc4NeuAc1Fuc1	854	Q8N573	OXR1			10678900
SFFDJISSELK	Hex5HexNAc4NeuAc1Fuc1	321	Q9BX40	LSM14B			25856200
LVJEVTEFAK	Hex5HexNAc4NeuAc1Fuc1	68	P02768	ALB			2292310
GLJLTEDTYKPR	Hex5HexNAc4NeuAc2	398	Q08380	LGALS3BP	11721640	13408800	5842350
JHSCSEGQISIFR	Hex5HexNAc4NeuAc2Fuc1	731	O75882	ATRN	52885840	18289170	17275850
JHSCSEGQISIFR	Hex5HexNAc4NeuAc1Fuc3	731	O75882	ATRN		8194360	6630900
JLTTSLTESVDR	Hex5HexNAc4NeuAc1	307	P80108	GPLD1	14578100	8038260	12964100
ELLETVVJR	Hex5HexNAc4NeuAc1	63	P55056	APOC4	5783580	4562970	7338030
LAGKPTHVJVSVVMAEVDGTCY	Hex3HexNAc3Fuc1	340	P01876	IGHA1	7318760		11119650
JQVSLTCLVK	Hex5HexNAc5NeuAc1Fuc1	244	P01857;P01860;P01861	IGHG1;IGHG3;IGHG4			2441550
FJSSYLQGTNQITGR	Hex4HexNAc3	1523	P04114	APOB			1364790
ADGTVNQIEGEATPVJLTEPAK	Hex5HexNAc4Fuc1	98	P05090	APOD	14148080	8333110	17260600
ADGTVNQIEGEATPVJLTEPAK	Hex5HexNAc4	98	P05090	APOD	10425120	4845740	8450580
QJQCFYJSSYLNVQR	Hex7HexNAc6Fuc3	93	P19652	ORM2			2373810
JTTCQDLQIEVTVK	Hex5HexNAc4Fuc2	1391	P0C0L4;P0C0L5	C4A;C4B_2		10641900	14568700
QJQCFYJSSYLNVQR	Hex7HexNAc6NeuAc1	93	P19652	ORM2	189121000	4530660	17793210
QJQCFYJSSYLNVQR	Hex6HexNAc5NeuAc1	93	P19652	ORM2	31865120		4335110
GELJTSIFSSR	Hex5HexNAc4NeuAc1	353	Q9UHG3	PCYOX1			1563300
HAJWTLTPLK	Hex6HexNAc5NeuAc2	253	P27169	PON1	11603780		7461720
LCMGSGLJLCEPNNK	Hex5HexNAc4NeuAc1	523	P02787	TF			1365500
QDQCIYJTTYLNVQR	Hex6HexNAc4NeuAc1	93	P02763	ORM1			4082360
DIVEYYJDSJGSHVLQGR	Hex5HexNAc4Fuc4	112	P25311	AZGP1			33176100
DIVEYYJDSJGSHVLQGR	Hex5HexNAc4NeuAc1Fuc2	112	P25311	AZGP1			23568200
YNSQJQSNNQFVLYR	Hex5HexNAc4Fuc4	48	P01042	KNG1			0
IIVPLNNREJISDPTSPLR	Hex6HexNAc5Fuc3	71	P01591	JCHAIN			6513390
IIVPLNNREJISDPTSPLR	Hex6HexNAc5Fuc2	71	P01591	JCHAIN			6268710
LDSLVAQQLQSKJECGILADPK	Hex5HexNAc4NeuAc1Fuc1	1063	Q9Y6R7	FCGBP	12843980		3692784
ALGFEJATQALGR	Hex5HexNAc4NeuAc1Fuc1	69	Q08380	LGALS3BP			2853140
LDSLVAQQLQSKJECGILADPK	Hex5HexNAc4Fuc3	1063	Q9Y6R7	FCGBP			5148360
VNQJLVYESGSLJFSK	Hex5HexNAc4NeuAc1	2982	P04114	APOB	10178320	22092800	21909800
CGLVPVLAENYJK	Hex6HexNAc3NeuAc2	432	P02787	TF			1994970
CGLVPVLAENYJK	Hex6HexNAc4NeuAc1	432	P02787	TF	21595200	7463970	11017000
CGLVPVLAENYJK	Hex5HexNAc4NeuAc1Fuc1	432	P02787	TF	9516320	6436110	19879100
LAGKPTHVJVSVVMAEVDGTCY	Hex3HexNAc4Fuc1	340	P01876	IGHA1	13792120		16921300
CGLVPVLAENYJK	Hex6HexNAc4Fuc1	432	P02787	TF			13106900
CGLVPVLAENYJK	Hex5HexNAc3NeuAc1	432	P02787	TF	3998880		4972670
CGLVPVLAENYJK	Hex4HexNAc4NeuAc1	432	P02787	TF	7700200		2909790
CGLVPVLAENYJK	Hex4HexNAc5NeuAc1	432	P02787	TF			1630120
AELSJHTRPVILVPGCLGNQLEAK	Hex5HexNAc4NeuAc2	44	P04180	LCAT	85237000	14039500	2531900
TELFSSSCPGGIMLJETGQGYQR	Hex6HexNAc3NeuAc1	135	O95445	APOM	27993520	13495010	2306790
TELFSSSCPGGIMLJETGQGYQR	Hex5HexNAc3NeuAc1	135	O95445	APOM	386086252	128933000	83249660
VVLHPJYSQVDIGLIK	Hex7HexNAc4NeuAc2Fuc2	241	P00738	HP			12162300
AEFJITLIHPK	Hex5HexNAc4NeuAc2	234	P15144	ANPEP	3512520		1689660
VLYLAAYJCTLRPVSK	Hex5HexNAc4NeuAc2	136	Q9UGM5	FETUB	22417600	4593980	3312400
EHEAQSJASLDVFLGHTNVEELMK	Hex5HexNAc4NeuAc1Fuc2	514	P00736	C1R			5663070
QQQHLFGSJVTDCSGJFCLFR	Hex5HexNAc4Fuc3	630	P02787	TF	122172600	214153300	75286550
AGLQAFFQVQECJK	Hex5HexNAc4NeuAc1	358	P00450	CP			1765800
QQQHLFGSJVTDCSGJFCLFR	Hex6HexNAc4Fuc1	630	P02787	TF		9865240	22586372
EPQVYTLPPSRDELTKJQVSLTCLVK	Hex5HexNAc5NeuAc1Fuc3	244	P01857	IGHG1			8225180
DQCIVDDITYNVJDTFHK	Hex5HexNAc4Fuc3	528	P02751	FN1	6452780		5725129
GLTFQQJASSMCVPDQDTAIR	Hex5HexNAc4NeuAc1Fuc3	209	P01871	IGHM			309163230
RNPPMGGJVVIFDTVITNQEEPYQJHSGR	Hex5HexNAc4NeuAc2Fuc1	146	P02745	C1QA	6302540	5651150	4241320
QQQHLFGSJVTDCSGJFCLFR	Hex4HexNAc3Fuc1	630	P02787	TF			6248960
RNPPMGGJVVIFDTVITNQEEPYQJHSGR	Hex5HexNAc4NeuAc1Fuc3	146	P02745	C1QA	7494260		11700700
MVSHHJLTTGATLINEQWLLTTAK	Hex7HexNAc6NeuAc1Fuc2	184	P00738;P00739	HP;HPR			17103230
TELFSSSCPGGIMLJETGQGYQR	Hex4HexNAc4Fuc2	135	O95445	APOM			5149380
TELFSSSCPGGIMLJETGQGYQR	Hex4HexNAc3NeuAc1	135	O95445	APOM	45670200	26202334	10774800
VVLHPJYSQVDIGLIK	Hex6HexNAc5Fuc2	241	P00738	HP	7186141600	133604200	4651300
HCYSPSJHGLHIGILK	Hex5HexNAc4NeuAc2	76	Q9NP80	PNPLA8			27626100
MVSHHJLTTGATLINEQWLLTTAK	Hex7HexNAc6NeuAc2	184	P00738;P00739	HP;HPR	39629940	5240170	7954890
VITVQVAJFTLR	Hex5HexNAc4NeuAc1Fuc1	1317	Q9Y6R7;Q9Y6R7;Q9Y6R7	FCGBP;FCGBP;FCGBP	8248760	2413280	8176430
JTSISTAYMELSSLR	Hex5HexNAc5NeuAc1Fuc1	8	P0DP01	IGHV1-8	78194200	8658020	3421000
JTSISTAYMELSSLR	Hex5HexNAc4NeuAc1Fuc1	8	P0DP01	IGHV1-8	7502026	3000600	4217390
QQQHLFGSJVTDCSGJFCLFR	Hex5HexNAc3NeuAc2Fuc2	630	P02787	TF			36131500
QQQHLFGSJVTDCSGJFCLFR	Hex4HexNAc4NeuAc2Fuc2	630	P02787	TF			6854180
QQQHLFGSJVTDCSGJFCLFR	Hex4HexNAc3NeuAc1Fuc1	630	P02787	TF	8543340	3304140	4560880
QQQHLFGSJVTDCSGJFCLFR	Hex6HexNAc5NeuAc1Fuc1	630	P02787	TF	3840080		2390690
STGKPTLYJVSLVMSDTAGTCY	Hex6HexNAc3NeuAc1	440	P01871	IGHM			851413
QQQHLFGSJVTDCSGJFCLFR	Hex6HexNAc4NeuAc2Fuc1	630	P02787	TF			2123710
QQQHLFGSJVTDCSGJFCLFR	Hex13HexNAc2	630	P02787	TF			2006930
QQQHLFGSJVTDCSGJFCLFR	Hex6HexNAc5NeuAc1	630	P02787	TF	254235600	148225700	397575000
QQQHLFGSJVTDCSGJFCLFR	Hex6HexNAc4NeuAc2	630	P02787	TF	481284200	466935500	70016100
QQQHLFGSJVTDCSGJFCLFR	Hex6HexNAc3NeuAc2Fuc1	630	P02787	TF			11524500
QQQHLFGSJVTDCSGJFCLFR	Hex4HexNAc4Fuc2	630	P02787	TF	61837800	10789380	1271280
QQQHLFGSJVTDCSGJFCLFR	Hex6HexNAc4NeuAc1Fuc1	630	P02787	TF	4027802800		1216358000
QQQHLFGSJVTDCSGJFCLFR	Hex4HexNAc4NeuAc2Fuc1	630	P02787	TF			72744300
QQQHLFGSJVTDCSGJFCLFR	Hex4HexNAc4NeuAc1Fuc3	630	P02787	TF			26613000
QQQHLFGSJVTDCSGJFCLFR	Hex5HexNAc5NeuAc1Fuc2	630	P02787	TF			76949600
QQQHLFGSJVTDCSGJFCLFR	Hex6HexNAc4NeuAc1Fuc2	630	P02787	TF	66530800		21725100
IIEGEPNLKVPGJVTAVLGETLK	Hex5HexNAc4NeuAc1Fuc1	469	P01833	PIGR			1553130
IIEGEPNLKVPGJVTAVLGETLK	Hex4HexNAc5NeuAc1Fuc1	469	P01833	PIGR			1035250
MAWPEDHVFISTPSFJYTGR	Hex6HexNAc5NeuAc2	296	P04180	LCAT			1884250
IYSGILJLSDITK	Hex4HexNAc4NeuAc1	453	P03952	KLKB1			870552
AQLLQGLGFJLTER	Hex5HexNAc4NeuAc1	96	P08185	SERPINA6	4661420	13267540	14418390
FSLLGHASISCTVEJETIGVWRPSPPTCEK	Hex6HexNAc5NeuAc1Fuc2	221	P04003	C4BPA			5181460
FSLLGHASISCTVEJETIGVWRPSPPTCEK	Hex5HexNAc4NeuAc2Fuc1	221	P04003	C4BPA		7747350	1179390
GAFFPLTERJWSLPNR	Hex5HexNAc4NeuAc2Fuc1	245	P55058	PLTP	32742600		699175
PFTNQRDFSJMGEVYHSSYK	Hex5HexNAc4NeuAc1	1149	Q9UBS9	SUCO			1577900
VGQLQLSHJLSLVILVPQNLK	Hex5HexNAc4NeuAc1Fuc1	352	P05155	SERPING1		2336610	7724200
IYSJHSALESLALIPLQAPLK	Hex6HexNAc4NeuAc1Fuc2	398	P55058	PLTP			543804
IYSJHSALESLALIPLQAPLK	Hex5HexNAc4NeuAc1Fuc2	398	P55058	PLTP			1698730
VGQLQLSHJLSLVILVPQNLK	Hex5HexNAc5NeuAc1Fuc1	352	P05155	SERPING1			1038930
IYSJHSALESLALIPLQAPLK	Hex5HexNAc4NeuAc1Fuc1	398	P55058	PLTP	8092860	17061200	40972700
IYSJHSALESLALIPLQAPLK	Hex5HexNAc5NeuAc1Fuc1	398	P55058	PLTP			559863
VGQLQLSHJLSLVILVPQNLK	Hex4HexNAc5NeuAc1Fuc1	352	P05155	SERPING1			1193180
IYPGVDFGGEELJVTFVK	Hex5HexNAc4NeuAc1	308	P03952	KLKB1	31140400	16423600	42183100
YLGJATAIFFLPDEGK	Hex6HexNAc4Fuc1	271	P01009	SERPINA1			15875000
YLGJATAIFFLPDEGK	Hex3HexNAc3	271	P01009	SERPINA1	14073600	7520400	17020740
YYGJKCIIPWYIMTSGR	Hex4HexNAc3	156	Q16222	UAP1			4618460
YLGJATAIFFLPDEGK	Hex4HexNAc4NeuAc1	271	P01009	SERPINA1	6937354	7162840	29954100
KLPPGLLAJFTLLR	Hex4HexNAc3NeuAc1	186	P02750	LRG1			6643820
KLPPGLLAJFTLLR	Hex6HexNAc4NeuAc1Fuc1	186	P02750	LRG1			9622710
SVQEIQATFFYFTPJKTEDTIFLR	Hex6HexNAc5Fuc2	72	P02763;P19652	ORM1;ORM2			4838960
LSLLEEPGJGTFTVILNQLTSR	Hex9HexNAc7	421	P01833	PIGR			473991
LGACJDTLQQLMEVFK	Hex5HexNAc4NeuAc1	128	P01008	SERPINC1		1752330	3229460
SLTFJETYQDISELVYGAK	Hex5HexNAc4NeuAc1Fuc1	187	P01008	SERPINC1			476341
SLTFJETYQDISELVYGAK	Hex6HexNAc3NeuAc1	187	P01008	SERPINC1	706574	2698560	4486170
SVQEIQATFFYFTPJKTEDTIFLR	Hex7HexNAc6NeuAc2Fuc1	72	P02763;P19652	ORM1;ORM2			2380440
[truncated: 1,134 more rows]

## Sheet: Table S2
Garapati, K. et al. (2024), Defining albumin as a glycoprotein with multiple N-linked glycosylation sites
Table S2. List of glycopeptides detected by discovery analysis of MAX-enriched samples.
Peptide sequence (N in N-x-S/T/C/V replaced with J)	Glycan composition	Glycosylation site in protein	Protein accession (UniProt)	Gene symbol	Peak Area
					Individual 1	Individual 2	Individual 3
TKPREEQYJSTYR	Hex4HexNAc4Fuc1	180	P01857	IGHG1	1489100000	530938000	1322253900
TKPREEQYJSTYR	Hex5HexNAc4Fuc1	180	P01857	IGHG1	676640000	817882000	982613800
TKPREEQYJSTYR	Hex4HexNAc4	180	P01857	IGHG1	361100000	51804900	539378500
TKPREEQYJSTYR	Hex5HexNAc4	180	P01857	IGHG1	179300000	47632100	380045000
TKPREEQYJSTYR	Hex3HexNAc4Fuc1	180	P01857	IGHG1			516973000
TKPREEQYJSTYR	Hex3HexNAc4	180	P01857	IGHG1	318000000		230326000
TKPREEQYJSTYR	Hex3HexNAc3Fuc1	180	P01857	IGHG1	307060000	265989000	235753000
YKJNSDISSTR	Hex5HexNAc4Fuc1	46	P01871	IGHM	79100000	111134000	126271000
TKPREEQYJSTYR	Hex4HexNAc3Fuc1	180	P01857	IGHG1	143510000	111523000	215857000
TKPREEQYJSTYR	Hex4HexNAc5Fuc1	180	P01857	IGHG1	487000000		185667300
YKJNSDISSTR	Hex5HexNAc4NeuAc1Fuc1	46	P01871	IGHM	478200000	748343000	738439500
YKJNSDISSTR	Hex4HexNAc3NeuAc1Fuc1	46	P01871	IGHM	78050000	31778300	204085000
YKJNSDISSTR	Hex5HexNAc5NeuAc1Fuc1	46	P01871	IGHM	687900000	408672500	727861200
YKJNSDISSTR	Hex5HexNAc5NeuAc1	46	P01871	IGHM	115000000	22680300	132352000
YKJNSDISSTR	Hex5HexNAc4NeuAc1	46	P01871	IGHM	71700000		69564900
YKJNSDISSTR	Hex5HexNAc5Fuc1	46	P01871	IGHM	73600000		101369000
YKJNSDISSTR	Hex5HexNAc3NeuAc1Fuc1	46	P01871	IGHM			33004700
YKJNSDISSTR	Hex4HexNAc3Fuc1	46	P01871	IGHM	8430000		36271000
YKJNSDISSTR	Hex6HexNAc5NeuAc1Fuc1	46	P01871	IGHM			9649990
YKJNSDISSTR	Hex4HexNAc5NeuAc1Fuc1	46	P01871	IGHM	23200000		9630680
TKPREEQYJSTYR	Hex3HexNAc3	180	P01857	IGHG1	120000000		142742000
TKPREEQYJSTYR	Hex5HexNAc5Fuc1	180	P01857	IGHG1	111000000		37761400
TKPREEQYJSTYR	Hex3HexNAc5Fuc1	180	P01857	IGHG1			57153300
TKPREEQYJSTYR	Hex4HexNAc3	180	P01857	IGHG1	40500000		130162000
YKJNSDISSTR	Hex5HexNAc5	46	P01871	IGHM	18100000		63809800
PREEQYJSTYR	Hex3HexNAc6Fuc1	180	P01857	IGHG1			1766090
YKJNSDISSTR	Hex5HexNAc4Fuc3	46	P01871	IGHM	36600000	109529000	185838000
TKPREEQYJSTYR	Hex5HexNAc4NeuAc1	180	P01857	IGHG1	84700000	10181610	133128400
TKPREEQYJSTYR	Hex5HexNAc4Fuc2	180	P01857	IGHG1	66800000	14374200	39770000
YKJNSDISSTR	Hex5HexNAc5Fuc3	46	P01871	IGHM	114900000		106914000
TKPREEQYJSTYR	Hex5HexNAc4Fuc3	180	P01857	IGHG1	772000000		95994500
TKPREEQYJSTYR	Hex5HexNAc4NeuAc1Fuc1	180	P01857	IGHG1	508000000		237303500
TKPREEQYJSTYR	Hex4HexNAc4NeuAc1	180	P01857	IGHG1	12400000		7951200
TKPREEQYJSTYR	Hex4HexNAc4NeuAc1Fuc1	180	P01857	IGHG1	56500000	26886600	23762200
NEEYJK	Hex6HexNAc5NeuAc2Fuc1	56	P02763;P19652	ORM1;ORM2	3070000		10626800
NEEYJK	Hex5HexNAc4NeuAc2	56	P02763;P19652	ORM1;ORM2	295000000	324051000	473766400
NEEYJK	Hex4HexNAc3NeuAc1	56	P02763;P19652	ORM1;ORM2	4730000	4765360	9682060
NEEYJK	Hex5HexNAc4NeuAc2Fuc1	56	P02763;P19652	ORM1;ORM2			13245000
NEEYJK	Hex5HexNAc4NeuAc1	56	P02763;P19652	ORM1;ORM2	3497630		6351260
EEQYJSTYR	Hex5HexNAc4	180	P01857	IGHG1	243600000	74428100	201889320
EEQYJSTYR	Hex4HexNAc4	180	P01857	IGHG1	415910000	78682600	417069840
NEEYJK	Hex6HexNAc5NeuAc2	56	P02763;P19652	ORM1;ORM2	62210000	30254300	43513350
TKPREEQFJSTYR	Hex5HexNAc4Fuc1	177	P01861	IGHG4			272053000
TKPREEQFJSTYR	Hex4HexNAc4Fuc1	177	P01861	IGHG4	576600000	257136000	675510000
EEQYJSTYR	Hex4HexNAc4Fuc1	180	P01857	IGHG1	2813200000	904333700	3299946960
TKPREEQFJSTYR	Hex3HexNAc3Fuc1	177	P01861	IGHG4	11300000	11558300	17643400
TKPREEQFJSTYR	Hex3HexNAc4Fuc1	177	P01861	IGHG4	2710000	46819800	191467000
EEQYJSTYR	Hex3HexNAc4Fuc1	180	P01857	IGHG1	1168900000	586796710	1479108400
EEQYJSTYR	Hex5HexNAc4Fuc1	180	P01857	IGHG1	897000000	1482445600	2130741000
NEEYJK	Hex6HexNAc5NeuAc1Fuc2	56	P02763;P19652	ORM1;ORM2			10393600
TKPREEQFJSTYR	Hex5HexNAc5Fuc1	177	P01861	IGHG4	7050000	13917000	6081780
TKPREEQFJSTYR	Hex4HexNAc5Fuc1	177	P01861	IGHG4	29500000	48262200	21700300
YKJNSDISSTR	Hex5HexNAc4NeuAc2	46	P01871	IGHM	8170000	2177850	4175690
EEQYJSTYR	Hex4HexNAc3	180	P01857	IGHG1	32000000	14294500	90048600
EEQYJSTYR	Hex3HexNAc3	180	P01857	IGHG1	53400000	18112500	86894900
YKJNSDISSTR	Hex5HexNAc4NeuAc2Fuc1	46	P01871	IGHM	21700000	29918200	13270200
EEQYJSTYR	Hex4HexNAc3Fuc3	180	P01857	IGHG1			8326090
EEQYJSTYR	Hex3HexNAc4	180	P01857	IGHG1	296900000	29775000	170478270
EEQFJSTYR	Hex3HexNAc3	177	P01861	IGHG4	68500000	41091300	70093400
EEQYJSTYR	Hex4HexNAc3Fuc1	180	P01857	IGHG1	159990000	161241360	288820750
EEQYJSTYR	Hex6HexNAc9Fuc1	180	P01857	IGHG1			8079480
EEQYJSTYR	Hex3HexNAc3Fuc1	180	P01857	IGHG1	251000000	188280000	315630000
EEQYJSTYR	Hex4HexNAc5Fuc1	180	P01857	IGHG1	1518700000	407158000	525341330
EJGTISR	Hex5HexNAc4NeuAc2	103	P02763	ORM1	17900000	56860800	316513000
EJGTISR	Hex6HexNAc5NeuAc2	103	P02763	ORM1	35800000		38877700
EEQYJSTYR	Hex5HexNAc5	180	P01857	IGHG1	11300000		22646000
YKJNSDISSTR	Hex5HexNAc5NeuAc2Fuc1	46	P01871	IGHM	3550000	3788500	1442580
EEQYJSTYR	Hex4HexNAc5	180	P01857	IGHG1	125200000	27638380	77156400
EEQYJSTYR	Hex3HexNAc5	180	P01857	IGHG1	129700000		19066400
EEQYJSTYR	Hex5HexNAc5Fuc1	180	P01857	IGHG1	119000000	123369000	126291000
WVSJKTEGR	Hex5HexNAc4NeuAc2	224	P01008	SERPINC1	14800000	15907100	14151600
EEQYJSTYR	Hex3HexNAc5Fuc1	180	P01857	IGHG1	909660000	157085000	206398700
KKEDALJETR	Hex6HexNAc5NeuAc3	86	P10909	CLU	18100000	16847950	8963750
GHVJITR	Hex5HexNAc4NeuAc2	121	P00734	F2	21600000	22161000	27894000
TKPREEQFJSTYR	Hex5HexNAc4NeuAc1Fuc1	177	P01861	IGHG4	39300000	93016300	29819000
TKPREEQFJSTYR	Hex4HexNAc4NeuAc1Fuc1	177	P01861	IGHG4	1600000	0	5487670
TKPREEQFJSTFR	Hex5HexNAc4	176	P01859	IGHG2	116700000	37943500	74313900
TKPREEQFJSTFR	Hex4HexNAc3	176	P01859	IGHG2			4432240
TKPREEQFJSTFR	Hex4HexNAc4	176	P01859	IGHG2	112000000	63440800	85253400
TKPREEQFJSTFR	Hex3HexNAc3	176	P01859	IGHG2	11900000	10276500	11955500
TKPREEQFJSTFR	Hex5HexNAc4Fuc1	176	P01859	IGHG2	100610000	1355911520	940809000
TKPREEQFJSTFR	Hex4HexNAc5Fuc1	176	P01859	IGHG2	372620000	384665000	185613090
TKPREEQFJSTFR	Hex4HexNAc3Fuc1	176	P01859	IGHG2	45000000	95533300	58235200
TKPREEQFJSTFR	Hex3HexNAc3Fuc1	176	P01859	IGHG2	171000000	507521700	166923000
TKPREEQFJSTFR	Hex3HexNAc4Fuc1	176	P01859	IGHG2	27700000	3028250000	857183900
TKPREEQFJSTFR	Hex3HexNAc2Fuc1	176	P01859	IGHG2		14135300	1677870
TKPREEQFJSTFR	Hex4HexNAc4Fuc1	176	P01859	IGHG2	2366400000	6312605200	1804548520
RHEEGHMLJCTCFGQGR	Hex5HexNAc4NeuAc1	542	P02751	FN1	12810000	10373600	10199530
NEEYJK	Hex6HexNAc5NeuAc3Fuc1	56	P02763;P19652	ORM1;ORM2	25310000		142330400
TKPREEQFJSTFR	Hex5HexNAc5Fuc1	176	P01859	IGHG2	73700000	118339000	54773600
NEEYJK	Hex6HexNAc5NeuAc3	56	P02763;P19652	ORM1;ORM2	409000000	38042200	459596000
EEQYJSTYR	Hex5HexNAc4NeuAc1Fuc1	180	P01857	IGHG1	490000000	539142000	629864800
EEQYJSTYR	Hex5HexNAc4NeuAc1	180	P01857	IGHG1	47100000	24506100	84454500
EEQYJSTYR	Hex6HexNAc5	180	P01857	IGHG1			8930510
QEPERJECFLQHK	Hex5HexNAc4NeuAc1	123	P02768	ALB	5080000		6118580
EEQYJSTYR	Hex4HexNAc4NeuAc1	180	P01857	IGHG1	12200000		13428700
EEQYJSTYR	Hex4HexNAc4NeuAc1Fuc1	180	P01857	IGHG1	96200000	62679200	70042000
EEQYJSTYR	Hex4HexNAc3NeuAc1Fuc1	180	P01857	IGHG1			3763940
EEQFJSTFR	Hex5HexNAc3Fuc1	176	P01859	IGHG2	10900000	14889300	12191800
TLLJASR	Hex5HexNAc5	367	P01880	IGHD			26763900
EEQYJSTYR	Hex5HexNAc5NeuAc1Fuc1	180	P01857	IGHG1	17600000	10301600	8692970
TLLJASR	Hex4HexNAc5	367	P01880	IGHD			6799620
EEQFJSTYR	Hex5HexNAc4Fuc1	177	P01861	IGHG4	42600000	28624800	229141300
EEQFJSTYR	Hex4HexNAc3Fuc1	177	P01861	IGHG4	2470000		7711940
EEQFJSTYR	Hex4HexNAc4Fuc1	177	P01861	IGHG4	713700000	1852000000	3129855410
EEQFJSTYR	Hex3HexNAc4Fuc1	177	P01861	IGHG4	828000000	1335520000	1318508500
EEQFJSTYR	Hex5HexNAc5Fuc1	177	P01861	IGHG4	2480000	15265300	11801900
EEQFJSTYR	Hex4HexNAc5Fuc1	177	P01861	IGHG4	34500000	36163500	45750700
EEQFJSTYR	Hex3HexNAc5Fuc1	177	P01861	IGHG4	149000000	70011100	127409000
EJGTISR	Hex6HexNAc5NeuAc3Fuc1	103	P02763	ORM1			30898700
EJGTISR	Hex6HexNAc5NeuAc3	103	P02763	ORM1	118600000	169849100	183626300
TKPREEQFJSTFR	Hex5HexNAc4NeuAc1	176	P01859	IGHG2	13100000	11817300	4476200
TKPREEQFJSTFR	Hex5HexNAc4NeuAc1Fuc1	176	P01859	IGHG2	251000000	440429000	157167000
TKPREEQFJSTFR	Hex4HexNAc4NeuAc1	176	P01859	IGHG2	8590000	5165810	3644380
TKPREEQFJSTFR	Hex6HexNAc3NeuAc1Fuc1	176	P01859	IGHG2			3289090
TKPREEQFJSTFR	Hex4HexNAc4NeuAc1Fuc1	176	P01859	IGHG2	149000000	216560000	73244200
EJGTISR	Hex8HexNAc7Fuc1	103	P02763	ORM1			13139700
QEPERJECFLQHK	Hex5HexNAc4NeuAc2	123	P02768	ALB	17200000	10976000	12631600
EEQFJSTFR	Hex3HexNAc4Fuc1	176	P01859	IGHG2	2852340000	14086680000	2200918830
TPLTAJITK	Hex5HexNAc4Fuc1	205	P01877	IGHA2	18300000	7850670	24913100
EEQFJSTFR	Hex5HexNAc4Fuc1	176	P01859	IGHG2	419250000	819599590	798906110
TLLJASR	Hex5HexNAc5NeuAc1	367	P01880	IGHD			38506910
EEQFJSTFR	Hex4HexNAc4Fuc1	176	P01859	IGHG2	2963580000	2558558900	3732423600
EEQFJSTYR	Hex5HexNAc4NeuAc1Fuc1	177	P01861	IGHG4	17000000	48346100	35494800
TPLTAJITK	Hex5HexNAc5Fuc1	205	P01877	IGHA2	126000000	50584900	165956000
TPLTAJITK	Hex4HexNAc4Fuc1	205	P01877	IGHA2	16220000	4612410	21264300
TPLTAJITK	Hex6HexNAc5Fuc1	205	P01877	IGHA2			3244700
EEQFJSTFR	Hex3HexNAc3Fuc1	176	P01859	IGHG2	444530000	2711274540	490262050
EEQFJSTYR	Hex4HexNAc4NeuAc1Fuc1	177	P01861	IGHG4	11500000	35755500	24059000
TPLTAJITK	Hex5HexNAc5Fuc2	205	P01877	IGHA2			4281150
TPLTAJITK	Hex4HexNAc5Fuc1	205	P01877	IGHA2	36400000	14021700	40007800
DTFVJASR	Hex5HexNAc4NeuAc1	238	P05155	SERPING1	15200000	10101700	13155500
TPLTAJITK	Hex3HexNAc5Fuc1	205	P01877	IGHA2			1742030
EEQFJSTFR	Hex3HexNAc5Fuc1	176	P01859	IGHG2	462260000	725038750	466509250
EEQFJSTFR	Hex4HexNAc3Fuc1	176	P01859	IGHG2	157740000	272349900	255707600
EEQFJSTFR	Hex5HexNAc4	176	P01859	IGHG2	25400000	16674900	25811000
EEQFJSTFR	Hex4HexNAc3Fuc3	176	P01859	IGHG2	7300000	5025620	1961910
EEQFJSTFR	Hex4HexNAc3	176	P01859	IGHG2	5770000		11615400
TLLJASR	Hex4HexNAc5NeuAc1	367	P01880	IGHD			7517620
EEQFJSTFR	Hex4HexNAc4	176	P01859	IGHG2	113200000	39290900	73394900
AAINKWVSJKTEGR	Hex5HexNAc4NeuAc2	224	P01008	SERPINC1	3370000	2057190	4515800
EEQFJSTFR	Hex3HexNAc3	176	P01859	IGHG2	15800000		22208000
EEQFJSTFR	Hex3HexNAc4	176	P01859	IGHG2	74400000	91017200	51475900
EEQFJSTFR	Hex4HexNAc5Fuc1	176	P01859	IGHG2	451000000	621450000	440584000
FVEGSHJSTVSLTTK	Hex5HexNAc4NeuAc1	3411	P04114	APOB	6110000	16523300	25888600
FVEGSHJSTVSLTTK	Hex5HexNAc3NeuAc1	3411	P04114	APOB	2330000	4081110	3121100
QEPERJECFLQHKDDNPNLPR	Hex5HexNAc4NeuAc1	123	P02768	ALB	7900000	6984840	7695960
NLFLJHSEJATAK	Hex5HexNAc4NeuAc1	207	P00738;P00739	HP;HPR	20100000	11471400	17248800
IDSTGJVTNELR	Hex5HexNAc2	416	O75882	ATRN	4220000	5295160	4539820
ISEEJETTCYMGK	Hex5HexNAc4NeuAc1	911	P08603	CFH			4123840
NLFLJHSEJATAK	Hex9HexNAc7NeuAc2Fuc5	207	P00738;P00739	HP;HPR			12072000
NLFLJHSEJATAK	Hex10HexNAc8NeuAc1Fuc2	211	P00738;P00739	HP;HPR			19178100
TPLTAJITK	Hex5HexNAc4NeuAc1Fuc1	205	P01877	IGHA2	200000000	87608200	898832000
TPLTAJITK	Hex5HexNAc4NeuAc1	205	P01877	IGHA2			2513820
TPLTAJITK	Hex4HexNAc3Fuc1	205	P01877	IGHA2			5000110
TPLTAJITK	Hex5HexNAc5NeuAc1Fuc1	205	P01877	IGHA2	362430000	190245350	506045780
TPLTAJITK	Hex5HexNAc5NeuAc1	205	P01877	IGHA2			9249900
EEQFJSTFR	Hex5HexNAc4Fuc3	176	P01859	IGHG2			12185500
EJISDPTSPLR	Hex5HexNAc4	71	P01591	JCHAIN			5765370
IPCSQPPQIEHGTIJSSR	Hex5HexNAc4NeuAc1	882	P08603	CFH			12054120
TPLTAJITK	Hex4HexNAc5NeuAc1Fuc1	205	P01877	IGHA2	19400000	1780750	18171450
EJISDPTSPLR	Hex5HexNAc5	71	P01591	JCHAIN	5370000	1391850	6918740
QEPERJECFLQHKDDNPNLPR	Hex5HexNAc4NeuAc2	123	P02768	ALB	31700000	27063300	18388900
IPCSQPPQIEHGTIJSSR	Hex5HexNAc4Fuc2	882	P08603	CFH			11595200
HEEGHMLJCTCFGQGR	Hex5HexNAc4NeuAc2	542	P02751	FN1	9460000	3525950	1670590
EEQFJSTFR	Hex5HexNAc4NeuAc1Fuc1	176	P01859	IGHG2	405000000	705646700	396404000
EEQFJSTFR	Hex5HexNAc5NeuAc1Fuc1	176	P01859	IGHG2	7170000	16439000	6749690
EEQFJSTFR	Hex6HexNAc3NeuAc1Fuc1	176	P01859	IGHG2	3040000	5075650	7105840
TLLJASR	Hex5HexNAc4NeuAc2	367	P01880	IGHD			13737000
EEQFJSTFR	Hex5HexNAc4NeuAc1	176	P01859	IGHG2	13200000	10218600	5675030
DTFVJASR	Hex5HexNAc4NeuAc2Fuc1	238	P05155	SERPING1			7304410
EEQFJSTFR	Hex5HexNAc3NeuAc1Fuc1	176	P01859	IGHG2		4552520	4404260
EEQFJSTFR	Hex4HexNAc4NeuAc1Fuc1	176	P01859	IGHG2	301200000	693682020	239873800
TLLJASR	Hex5HexNAc5NeuAc2	367	P01880	IGHD			38499500
EEQFJSTFR	Hex4HexNAc3NeuAc1Fuc1	176	P01859	IGHG2			6344040
DTFVJASR	Hex5HexNAc4NeuAc2	238	P05155	SERPING1	49720000	37761700	20015680
DTFVJASR	Hex5HexNAc4NeuAc1Fuc2	238	P05155	SERPING1	9250000		29485200
SRYPHKPEIJSTTHPGADLQEJFCR	Hex5HexNAc4NeuAc2	143	P00734	F2	6460000	9273010	7342230
NLFLJHSEJATAK	Hex5HexNAc4NeuAc2	207	P00738;P00739	HP;HPR	80700000	11368400	20420600
MDGASJVTCINSR	Hex5HexNAc4NeuAc2	1029	P08603	CFH	8780000		7540940
ISEEJETTCYMGK	Hex5HexNAc4NeuAc2	911	P08603	CFH		4847150	5253130
IPCSQPPQIEHGTIJSSR	Hex5HexNAc4NeuAc2	882	P08603	CFH	17800000	14707800	34028600
KFVQGJSTEVACHPGYGLPK	Hex5HexNAc4NeuAc2	108	Q02985	CFHR3		4731790	2303780
ITYSIVQTJCSK	Hex5HexNAc4NeuAc1	205	P01042	KNG1			4618210
EJISDPTSPLR	Hex5HexNAc4NeuAc1	71	P01591	JCHAIN	76800000	58573000	119377000
EJISDPTSPLR	Hex5HexNAc4NeuAc1Fuc1	71	P01591	JCHAIN	2440000	3818800	3778460
EJISDPTSPLR	Hex5HexNAc5NeuAc1	71	P01591	JCHAIN	13800000	6826810	11916300
GLJVTLSSTGR	Hex5HexNAc4Fuc2	1328	P0C0L4;P0C0L5	C4A;C4B_2			3244580
TPLTAJITK	Hex5HexNAc4NeuAc2Fuc1	205	P01877	IGHA2	49600000	38667900	51081800
FSDGLESJSSTQFEVK	Hex9HexNAc2	226	P0C0L4;P0C0L5	C4A;C4B_2		9492670	11265900
GVNFJVSK	Hex5HexNAc4NeuAc2	127	P03952	KLKB1	18100000	10522200	8922050
TPLTAJITK	Hex5HexNAc5NeuAc2Fuc1	205	P01877	IGHA2	28700000	13945500	23462000
HAJWTLTPLK	Hex6HexNAc3NeuAc1	253	P27169	PON1			2641620
WEYCJLTR	Hex5HexNAc4NeuAc1	3521	P08519;P08519;P08519	LPA;LPA;LPA;LPAL2			4034350
HAJWTLTPLK	Hex5HexNAc4NeuAc1	253	P27169	PON1	12510000	9667590	11392100
HAJWTLTPLK	Hex5HexNAc4Fuc2	253	P27169	PON1			32717300
HAJWTLTPLK	Hex4HexNAc3NeuAc1	253	P27169	PON1	11500000	8152980	22038300
GLTFQQJASSMCVPDQDTAIR	Hex5HexNAc5Fuc1	209	P01871	IGHM	9440000	3082430	3787350
TVLTPATNHMGJVTFTIPANR	Hex7HexNAc2	85	P01024	C3	237000000	96053270	49350400
TVLTPATNHMGJVTFTIPANR	Hex6HexNAc2	85	P01024	C3	3268500000	2257750100	3290372380
TVLTPATNHMGJVTFTIPANR	Hex5HexNAc2	85	P01024	C3	532500000	385429400	255824400
LAGKPTHVJVSVVMAEVDGTCY	Hex5HexNAc2	340	P01876	IGHA1	14300000		40825700
EJISDPTSPLR	Hex5HexNAc4NeuAc1Fuc2	71	P01591	JCHAIN	48200000		35963000
EJISDPTSPLR	Hex5HexNAc4NeuAc2	71	P01591	JCHAIN	44300000	35797900	21340200
KVCQDCPLLAPLJDTR	Hex5HexNAc4NeuAc1	156	P02765	AHSG		11795500	4189880
KVCQDCPLLAPLJDTR	Hex5HexNAc4Fuc2	156	P02765	AHSG		29032800	32739700
GLTFQQJASSMCVPDQDTAIR	Hex5HexNAc5NeuAc1Fuc1	209	P01871	IGHM	222300000	97560700	149260600
GLTFQQJASSMCVPDQDTAIR	Hex5HexNAc4NeuAc1Fuc1	209	P01871	IGHM	118700000	93404100	93332200
GLTFQQJASSMCVPDQDTAIR	Hex5HexNAc5NeuAc1	209	P01871	IGHM	5080000	2601380	3755590
IIVPLNNREJISDPTSPLR	Hex5HexNAc5	71	P01591	JCHAIN	8050000	2852990	5811150
GLJVTLSSTGR	Hex5HexNAc4NeuAc2	1328	P0C0L4;P0C0L5	C4A;C4B_2	13800000	23356600	33912700
GLTFQQJASSMCVPDQDTAIR	Hex5HexNAc4Fuc1	209	P01871	IGHM	3860000		3937960
HAJWTLTPLK	Hex5HexNAc4NeuAc1Fuc2	253	P27169	PON1		185451800	23303400
HAJWTLTPLK	Hex5HexNAc4NeuAc2	253	P27169	PON1		48293470	10082100
QDQCIYJTTYLNVQR	Hex5HexNAc4NeuAc1	93	P02763	ORM1			4685700
STGKPTLYJVSLVMSDTAGTCY	Hex8HexNAc2	440	P01871	IGHM	23310000	37484600	8767730
STGKPTLYJVSLVMSDTAGTCY	Hex6HexNAc2	440	P01871	IGHM	516500000	700952100	430015430
ADGTVNQIEGEATPVJLTEPAKLEVK	Hex5HexNAc4Fuc1	98	P05090	APOD	14230000	4274110	8314190
HGIQYFNJNTQHSSLFMLNEVKR	Hex5HexNAc4NeuAc2	169	P01042	KNG1			3927830
MVSHHJLTTGATLINEQWLLTTAK	Hex5HexNAc4	184	P00738;P00739	HP;HPR	186120000		7830220
LVJEVTEFAK	Hex5HexNAc4NeuAc2	68	P02768	ALB	38000000	23467900	10193300
VHSIEYEJETLNLENTKLK	Hex5HexNAc2	341	Q9ULJ1	ODF2L	26800000		67737600
LAGKPTHVJVSVVMAEVDGTCY	Hex5HexNAc5Fuc1	340	P01876	IGHA1			0
IIVPLNNREJISDPTSPLR	Hex5HexNAc4Fuc3	71	P01591	JCHAIN			57690700
IIVPLNNREJISDPTSPLR	Hex5HexNAc4NeuAc1	71	P01591	JCHAIN	56500000	53164800	54414100
IIVPLNNREJISDPTSPLR	Hex5HexNAc5NeuAc1	71	P01591	JCHAIN	11700000	6677340	10339500
SWPAVGJCSSALR	Hex5HexNAc4NeuAc2	187	P02790	HPX	2920000	7451040	16905500
QQQHLFGSJVTDCSGJFCLFR	Hex5HexNAc4	630	P02787	TF	11400000	12946200	7954130
IIVPLNNREJISDPTSPLR	Hex5HexNAc3NeuAc1Fuc1	71	P01591	JCHAIN	19990000	18464700	12523400
LAGKPTHVJVSVVMAEVDGTCY	Hex5HexNAc4NeuAc1Fuc3	340	P01876	IGHA1	51800000	8913500	116291100
TVLTPATNHMGJVTFTIPANR	Hex6HexNAc3NeuAc1	85	P01024	C3	14050000		5703360
GLTFQQJASSMCVPDQDTAIR	Hex5HexNAc4Fuc3	209	P01871	IGHM	80800000	6343180	236100400
GLTFQQJASSMCVPDQDTAIR	Hex5HexNAc5Fuc2	209	P01871	IGHM	20010000		31207000
KVCQDCPLLAPLJDTR	Hex5HexNAc4NeuAc2	156	P02765	AHSG	96600000	60244700	70367100
VVLHPJYSQVDIGLIK	Hex6HexNAc5Fuc2	241	P00738	HP	374000000	263991000	264160000
GLTFQQJASSMCVPDQDTAIR	Hex4HexNAc5NeuAc1Fuc1	209	P01871	IGHM	18670000	2900700	6711560
LAGKPTHVJVSVVMAEVDGTCY	Hex5HexNAc4NeuAc2Fuc1	340	P01876	IGHA1	2350000		39881350
LAGKPTHVJVSVVMAEVDGTCY	Hex5HexNAc5NeuAc2Fuc1	340	P01876	IGHA1	2710000		36034870
GLTFQQJASSMCVPDQDTAIR	Hex5HexNAc4NeuAc1	209	P01871	IGHM	8180000		5615950
CGLVPVLAENYJK	Hex5HexNAc4NeuAc1	432	P02787	TF	17900000	8910150	46393800
VVLHPJYSQVDIGLIK	Hex5HexNAc4NeuAc1	241	P00738	HP	1360910000	650661400	1705165500
VVLHPJYSQVDIGLIK	Hex5HexNAc4Fuc2	241	P00738	HP	90700000	129954000	146157400
ADGTVNQIEGEATPVJLTEPAKLEVK	Hex5HexNAc4NeuAc1Fuc1	98	P05090	APOD	14750000	11003300	21187000
MVSHHJLTTGATLINEQWLLTTAK	Hex5HexNAc4NeuAc1	184	P00738;P00739	HP;HPR	1204400000	566579600	785794590
QDQCIYJTTYLNVQR	Hex7HexNAc6NeuAc2	93	P02763	ORM1	29000000	24506020	11013180
QDQCIYJTTYLNVQR	Hex6HexNAc5NeuAc2	93	P02763	ORM1	21120000		12830300
MVSHHJLTTGATLINEQWLLTTAK	Hex5HexNAc4Fuc2	184	P00738;P00739	HP;HPR	1043400000	51880700	717859700
MVSHHJLTTGATLINEQWLLTTAK	Hex6HexNAc5NeuAc1	184	P00738;P00739	HP;HPR	39700000	6698040	12544090
SLGNVJFTVSAEALESQELCGTEVPSVPEHGRK	Hex6HexNAc3	869	P01023	A2M	7750000	10494700	10957700
SLGNVJFTVSAEALESQELCGTEVPSVPEHGRK	Hex6HexNAc2	869	P01023	A2M		4652510	9347380
QDQCIYJTTYLNVQR	Hex5HexNAc4NeuAc2	93	P02763	ORM1			6223820
SLGNVJFTVSAEALESQELCGTEVPSVPEHGRK	Hex5HexNAc2	869	P01023	A2M	201290000	138914250	149160010
LAGKPTHVJVSVVMAEVDGTCY	Hex5HexNAc5NeuAc1Fuc1	340	P01876	IGHA1	2870000		4466870
LAGKPTHVJVSVVMAEVDGTCY	Hex5HexNAc4NeuAc1Fuc1	340	P01876	IGHA1	5410000		10953900
QQQHLFGSJVTDCSGJFCLFR	Hex5HexNAc4NeuAc1Fuc1	630	P02787	TF	10210000	3001100	2970740
IIVPLNNREJISDPTSPLR	Hex5HexNAc4NeuAc2Fuc1	71	P01591	JCHAIN	23530000		7104490
QQQHLFGSJVTDCSGJFCLFR	Hex5HexNAc4NeuAc1	630	P02787	TF	159000000	204501600	116285000
VVLHPJYSQVDIGLIK	Hex5HexNAc4NeuAc2	241	P00738	HP	2725920000	1722627000	1728765480
IIVPLNNREJISDPTSPLR	Hex5HexNAc4NeuAc2	71	P01591	JCHAIN	38200000	16804400	12527100
DQCIVDDITYNVJDTFHK	Hex5HexNAc4NeuAc1	528	P02751	FN1	6320000		2668880
TELFSSSCPGGIMLJETGQGYQR	Hex5HexNAc4NeuAc1	135	O95445	APOM		3124890	1427900
AALAAFNAQJJGSNFQLEEISR	Hex5HexNAc4NeuAc1	175	P02765	AHSG	4890000		2930640
GLTFQQJASSMCVPDQDTAIR	Hex5HexNAc4NeuAc2Fuc1	209	P01871	IGHM	10700000	20686300	8663990
VVLHPJYSQVDIGLIK	Hex6HexNAc5NeuAc2	241	P00738	HP	377000000	64181700	67795100
GLTFQQJASSMCVPDQDTAIR	Hex5HexNAc5NeuAc2Fuc1	209	P01871	IGHM	11200000	19176890	3388980
SLGNVJFTVSAEALESQELCGTEVPSVPEHGRK	Hex5HexNAc4NeuAc1	869	P01023	A2M	10300000	44963100	35187400
SLGNVJFTVSAEALESQELCGTEVPSVPEHGRK	Hex6HexNAc3NeuAc1	869	P01023	A2M	23970000	14696500	5750970
MVSHHJLTTGATLINEQWLLTTAK	Hex5HexNAc4NeuAc2	184	P00738;P00739	HP;HPR	4303618165	1206452910	584752730
SLGNVJFTVSAEALESQELCGTEVPSVPEHGRK	Hex5HexNAc3NeuAc1	869	P01023	A2M	246000000	141183800	47025300
VVLHPJYSQVDIGLIK	Hex4HexNAc3NeuAc1	241	P00738	HP	16300000	8202680	8621910
VVLHPJYSQVDIGLIK	Hex5HexNAc4NeuAc2Fuc1	241	P00738	HP	7650000		13551300
SLGNVJFTVSAEALESQELCGTEVPSVPEHGRK	Hex4HexNAc4Fuc2	869	P01023	A2M	7590000	66549000	23273600
MVSHHJLTTGATLINEQWLLTTAK	Hex6HexNAc5NeuAc2	184	P00738;P00739	HP;HPR	113600000	4339290	7970420
MVSHHJLTTGATLINEQWLLTTAK	Hex5HexNAc4Fuc4	184	P00738;P00739	HP;HPR	41200000		232076500
MVSHHJLTTGATLINEQWLLTTAK	Hex5HexNAc4NeuAc1Fuc3	184	P00738;P00739	HP;HPR			18240130
ALPQPQJVTSLLGCTH	Hex5HexNAc4NeuAc1	453	P02790	HPX			5504030
SLGNVJFTVSAEALESQELCGTEVPSVPEHGR	Hex5HexNAc2	869	P01023	A2M	9610000	14646160	14266690
MVSHHJLTTGATLINEQWLLTTAK	Hex5HexNAc4NeuAc1Fuc2	184	P00738;P00739	HP;HPR	952720000	503686400	1916643360
SLGNVJFTVSAEALESQELCGTEVPSVPEHGRK	Hex5HexNAc4Fuc2	869	P01023	A2M		228275600	7554270
QJQCFYJSSYLNVQR	Hex6HexNAc5NeuAc2Fuc2	88	P19652	ORM2			12192000
QJQCFYJSSYLNVQR	Hex6HexNAc5NeuAc2Fuc2	93	P19652	ORM2			12192000
CGLVPVLAENYJK	Hex5HexNAc4NeuAc2	432	P02787	TF	126280000	113081460	103111700
LAGKPTHVJVSVVMAEVDGTCY	Hex5HexNAc5NeuAc1Fuc3	340	P01876	IGHA1	12500000		53646900
VIDFJCTTSSVSSALANTK	Hex5HexNAc4NeuAc2	125	P04196	HRG	4780000	3359370	2722810
QQQHLFGSJVTDCSGJFCLFR	Hex5HexNAc4NeuAc1Fuc3	637	P02787	TF			3809350
QQQHLFGSJVTDCSGJFCLFR	Hex5HexNAc4NeuAc1Fuc3	630	P02787	TF	59450000	11205100	73031650
QQQHLFGSJVTDCSGJFCLFR	Hex7HexNAc6	630	P02787	TF			23528500
WFYIASAFRNEEYJK	Hex5HexNAc4NeuAc1Fuc2	56	P02763;P19652	ORM1;ORM2	147000000	24954000	88110900
WFYIASAFRNEEYJK	Hex5HexNAc4Fuc4	56	P02763;P19652	ORM1;ORM2	0	82308100	31266600
QQQHLFGSJVTDCSGJFCLFR	Hex5HexNAc4NeuAc2	630	P02787	TF	920000000	1523584000	681242000
VCQDCPLLAPLJDTR	Hex5HexNAc4NeuAc2	156	P02765	AHSG	33700000	18162200	20275900
QDQCIYJTTYLNVQR	Hex7HexNAc6NeuAc3	93	P02763	ORM1	4700000	9559210	12022500
QDQCIYJTTYLNVQR	Hex6HexNAc5NeuAc3	93	P02763	ORM1	21100000	37277900	45127600
QQQHLFGSJVTDCSGJFCLFR	Hex5HexNAc4NeuAc2Fuc1	630	P02787	TF		13499340	8615520
QDQCIYJTTYLNVQR	Hex6HexNAc5NeuAc1Fuc4	93	P02763	ORM1			0
FSLLGHASISCTVEJETIGVWRPSPPTCEK	Hex5HexNAc4NeuAc1Fuc2	221	P04003	C4BPA			6982890
MVSHHJLTTGATLINEQWLLTTAK	Hex6HexNAc5NeuAc3	184	P00738;P00739	HP;HPR	128100000	7608490	5886350
AALAAFNAQJJGSNFQLEEISR	Hex5HexNAc4NeuAc2	175	P02765	AHSG	18600000	3274730	9084940
AALAAFNAQJJGSNFQLEEISR	Hex5HexNAc4Fuc4	175	P02765	AHSG			7048770
VVLHPJYSQVDIGLIK	Hex6HexNAc5NeuAc3	241	P00738	HP	401000000	49497300	67478700
ALPQPQJVTSLLGCTH	Hex5HexNAc4NeuAc2	453	P02790	HPX	8000000	4937290	10704700
LSLHRPALEDLLLGSEAJLTCTLTGLR	Hex5HexNAc4	144	P01876;P01877	IGHA1;IGHA2	312950000	87437200	372862400
LSLHRPALEDLLLGSEAJLTCTLTGLR	Hex5HexNAc5	144	P01876;P01877	IGHA1;IGHA2	112170000	89529500	163260300
LSLHRPALEDLLLGSEAJLTCTLTGLR	Hex8HexNAc2	144	P01876;P01877	IGHA1;IGHA2			102746000
LSLHRPALEDLLLGSEAJLTCTLTGLR	Hex7HexNAc2	144	P01876;P01877	IGHA1;IGHA2	16900000		3552460
LSLHRPALEDLLLGSEAJLTCTLTGLR	Hex4HexNAc5	144	P01876;P01877	IGHA1;IGHA2	232700000	186959000	237530000
LSLHRPALEDLLLGSEAJLTCTLTGLR	Hex6HexNAc3	144	P01876;P01877	IGHA1;IGHA2	7480000		7719940
LSLHRPALEDLLLGSEAJLTCTLTGLR	Hex6HexNAc2	144	P01876;P01877	IGHA1;IGHA2	18000000	15809900	18509900
LSLHRPALEDLLLGSEAJLTCTLTGLR	Hex6HexNAc4	144	P01876;P01877	IGHA1;IGHA2	4090000		3748270
LSLHRPALEDLLLGSEAJLTCTLTGLR	Hex4HexNAc5Fuc1	144	P01876;P01877	IGHA1;IGHA2		12756200	16528200
LSLHRPALEDLLLGSEAJLTCTLTGLR	Hex4HexNAc4	144	P01876;P01877	IGHA1;IGHA2	17200000	7590420	15816300
LSLHRPALEDLLLGSEAJLTCTLTGLR	Hex5HexNAc3	144	P01876;P01877	IGHA1;IGHA2	5640000	13901800	9613470
LSLHRPALEDLLLGSEAJLTCTLTGLR	Hex5HexNAc2	144	P01876;P01877	IGHA1;IGHA2	53600000	43980600	76700700
LSLHRPALEDLLLGSEAJLTCTLTGLR	Hex3HexNAc5	144	P01876;P01877	IGHA1;IGHA2	392000000	167864000	200210000
QQQHLFGSJVTDCSGJFCLFR	Hex6HexNAc5NeuAc3Fuc1	630	P02787	TF	4480000	2629320	528818
QQQHLFGSJVTDCSGJFCLFR	Hex6HexNAc5NeuAc3	630	P02787	TF	39900000	12622500	6914630
LSLHRPALEDLLLGSEAJLTCTLTGLR	Hex4HexNAc3	144	P01876;P01877	IGHA1;IGHA2			3428380
FEVDSPVYJATWSASLK	Hex5HexNAc4NeuAc1Fuc2	3895	P04114	APOB			1980600
QQQHLFGSJVTDCSGJFCLFR	Hex6HexNAc5NeuAc2Fuc2	630	P02787	TF	108000000		23932100
YLGJATAIFFLPDEGK	Hex6HexNAc4NeuAc1	271	P01009	SERPINA1			1674330
YLGJATAIFFLPDEGK	Hex5HexNAc4NeuAc1Fuc1	271	P01009	SERPINA1			3936100
YLGJATAIFFLPDEGK	Hex5HexNAc4NeuAc1	271	P01009	SERPINA1	146000000	203555200	235263500
YLGJATAIFFLPDEGK	Hex5HexNAc4Fuc2	271	P01009	SERPINA1			402144000
LDAPTNLQFVJETDSTVLVR	Hex5HexNAc4NeuAc1Fuc2	1007	P02751	FN1			3150280
LDAPTNLQFVJETDSTVLVR	Hex5HexNAc4Fuc4	1007	P02751	FN1			0
WVLTAAHCLLYPPWDKJFTENDLLVR	Hex5HexNAc4NeuAc1	416	P00734	F2	2530000		8226780
KLPPGLLAJFTLLR	Hex5HexNAc4NeuAc2	186	P02750	LRG1	31100000	23654700	37888400
LSLHRPALEDLLLGSEAJLTCTLTGLR	Hex5HexNAc5NeuAc1	144	P01876;P01877	IGHA1;IGHA2	1794370000	688707530	1298917670
LSLHRPALEDLLLGSEAJLTCTLTGLR	Hex5HexNAc4NeuAc1	144	P01876;P01877	IGHA1;IGHA2	4995400000	3897210700	8106792710
YLGJATAIFFLPDEGKLQHLENELTHDIITK	Hex5HexNAc4	271	P01009	SERPINA1	2220000	8964240	4290240
JISDGFDGIPDNVDAALALPAHSYSGR	Hex5HexNAc4NeuAc2	242	P04004	VTN	8610000	11031100	6945330
LSLHRPALEDLLLGSEAJLTCTLTGLR	Hex6HexNAc5NeuAc1	144	P01876;P01877	IGHA1;IGHA2			9498020
LSLHRPALEDLLLGSEAJLTCTLTGLR	Hex5HexNAc5Fuc3	144	P01876;P01877	IGHA1;IGHA2	40100000		33664100
LSLHRPALEDLLLGSEAJLTCTLTGLR	Hex6HexNAc5Fuc2	144	P01876;P01877	IGHA1;IGHA2			12772500
LSLHRPALEDLLLGSEAJLTCTLTGLR	Hex5HexNAc4NeuAc1Fuc1	144	P01876;P01877	IGHA1;IGHA2	9880000	16480900	21207500
LSLHRPALEDLLLGSEAJLTCTLTGLR	Hex6HexNAc3NeuAc1	144	P01876;P01877	IGHA1;IGHA2	31000000	24573800	41464500
VLSJNSDANLELINTWVAK	Hex5HexNAc4NeuAc2	253	P05155	SERPING1		4492110	3366860
LSLHRPALEDLLLGSEAJLTCTLTGLR	Hex5HexNAc4Fuc3	144	P01876;P01877	IGHA1;IGHA2	24800000		8446760
LSLHRPALEDLLLGSEAJLTCTLTGLR	Hex5HexNAc6Fuc1	144	P01876;P01877	IGHA1;IGHA2			15469200
VLSJNSDANLELINTWVAK	Hex5HexNAc4Fuc4	253	P05155	SERPING1			6195420
LSLHRPALEDLLLGSEAJLTCTLTGLR	Hex4HexNAc5NeuAc1	144	P01876;P01877	IGHA1;IGHA2	711000000	182430000	508644000
LSLHRPALEDLLLGSEAJLTCTLTGLR	Hex5HexNAc5NeuAc1Fuc1	144	P01876;P01877	IGHA1;IGHA2		7162510	11183100
LSLHRPALEDLLLGSEAJLTCTLTGLR	Hex4HexNAc4NeuAc1	144	P01876;P01877	IGHA1;IGHA2	101000000	39579900	78637700
LSLHRPALEDLLLGSEAJLTCTLTGLR	Hex5HexNAc3NeuAc1	144	P01876;P01877	IGHA1;IGHA2	54700000	29727400	63653700
VGQLQLSHJLSLVILVPQNLK	Hex5HexNAc4NeuAc2	352	P05155	SERPING1		3801220	9022300
LSLHRPALEDLLLGSEAJLTCTLTGLR	Hex6HexNAc4NeuAc1	144	P01876;P01877	IGHA1;IGHA2		1883340	4688300
QDQCIYJTTYLNVQR	Hex7HexNAc6NeuAc4	93	P02763	ORM1	14790000	10376830	14612670
LSLHRPALEDLLLGSEAJLTCTLTGLR	Hex4HexNAc4Fuc3	144	P01876;P01877	IGHA1;IGHA2			49387700
LSLHRPALEDLLLGSEAJLTCTLTGLR	Hex5HexNAc5Fuc2	144	P01876;P01877	IGHA1;IGHA2			229010000
LSLHRPALEDLLLGSEAJLTCTLTGLR	Hex4HexNAc3NeuAc1	144	P01876;P01877	IGHA1;IGHA2	24000000	6629320	22066700
ESVTDHVNLITPLEKPLQJFTLCFR	Hex5HexNAc4NeuAc2	51	P02743	APCS	3140000	3355460	1423280
ITYSIVQTJCSKENFLFLTPDCK	Hex6HexNAc5NeuAc2Fuc2	205	P01042	KNG1	15200000	10293800	3713050
ITYSIVQTJCSKENFLFLTPDCK	Hex6HexNAc5NeuAc3	205	P01042	KNG1			564146
QDQCIYJTTYLNVQR	Hex7HexNAc6NeuAc3Fuc3	93	P02763	ORM1			5089220
AQLLQGLGFJLTER	Hex5HexNAc4NeuAc2	96	P08185	SERPINA6			2866010
QDQCIYJTTYLNVQR	Hex7HexNAc6NeuAc3Fuc2	93	P02763	ORM1	19900000		10763100
WVLTAAHCLLYPPWDKJFTENDLLVR	Hex5HexNAc4NeuAc2	416	P00734	F2	13800000	14915700	10736900
ADTHDEILEGLNFJLTEIPEAQIHEGFQELLR	Hex5HexNAc4	107	P01009	SERPINA1		2770610	3409800
YLGJATAIFFLPDEGKLQHLENELTHDIITK	Hex5HexNAc4NeuAc1	271	P01009	SERPINA1	109000000	149892120	212623200
YLGJATAIFFLPDEGKLQHLENELTHDIITK	Hex5HexNAc4Fuc2	271	P01009	SERPINA1	19700000	433798000	449502000
LSLHRPALEDLLLGSEAJLTCTLTGLR	Hex5HexNAc4NeuAc2	144	P01876;P01877	IGHA1;IGHA2	172100000	109968000	135660300
SVQEIQATFFYFTPJKTEDTIFLR	Hex6HexNAc5NeuAc2	72	P02763;P19652	ORM1;ORM2			10240500
YLGJATAIFFLPDEGK	Hex5HexNAc4NeuAc2	271	P01009	SERPINA1	758040000	814999000	2173986900
YLGJATAIFFLPDEGK	Hex4HexNAc3NeuAc1	271	P01009	SERPINA1			6492790
SVQEIQATFFYFTPJKTEDTIFLR	Hex5HexNAc4NeuAc2	72	P02763;P19652	ORM1;ORM2	16500000		10233300
YLGJATAIFFLPDEGK	Hex5HexNAc4NeuAc2Fuc1	271	P01009	SERPINA1	1000000		21069500
ADTHDEILEGLNFJLTEIPEAQIHEGFQELLR	Hex6HexNAc5NeuAc1	107	P01009	SERPINA1	5640000		7283980
ADTHDEILEGLNFJLTEIPEAQIHEGFQELLR	Hex5HexNAc4NeuAc1Fuc1	107	P01009	SERPINA1	2370000	3507620	4489380
ADTHDEILEGLNFJLTEIPEAQIHEGFQELLR	Hex5HexNAc4Fuc3	107	P01009	SERPINA1		158029000	196141000
YLGJATAIFFLPDEGKLQHLENELTHDIITK	Hex6HexNAc5NeuAc2	271	P01009	SERPINA1	2460000		678614
YLGJATAIFFLPDEGKLQHLENELTHDIITK	Hex5HexNAc4NeuAc2	271	P01009	SERPINA1	1119800000	810423000	2250065400
YLGJATAIFFLPDEGKLQHLENELTHDIITK	Hex5HexNAc4NeuAc2Fuc1	271	P01009	SERPINA1			12598500
ADTHDEILEGLNFJLTEIPEAQIHEGFQELLR	Hex5HexNAc4Fuc2	107	P01009	SERPINA1		292954100	775786000
YLGJATAIFFLPDEGKLQHLENELTHDIITK	Hex5HexNAc7	271	P01009	SERPINA1			2229640
ADTHDEILEGLNFJLTEIPEAQIHEGFQELLR	Hex5HexNAc4NeuAc1	107	P01009	SERPINA1	61880000	91686900	22822040
GCVLLSYLJETVTVSASLESVR	Hex5HexNAc4NeuAc1	55	P01023	A2M		13665800	23512700
SSVITLNTNAELFJQSDIVAHLLSSSSSVIDALQYK	Hex9HexNAc2	3358	P04114	APOB	1250000	3717140	2579530
PALEDLLLGSEAJLTCTLTGLR	Hex5HexNAc5NeuAc1	144	P01876;P01877	IGHA1;IGHA2	2450000		6080400
PALEDLLLGSEAJLTCTLTGLR	Hex5HexNAc4NeuAc1	144	P01876;P01877	IGHA1;IGHA2	8350000	5186330	12652000
ADTHDEILEGLNFJLTEIPEAQIHEGFQELLR	Hex6HexNAc5NeuAc1Fuc3	107	P01009	SERPINA1		13749500	40503700
ADTHDEILEGLNFJLTEIPEAQIHEGFQELLR	Hex6HexNAc5NeuAc2	107	P01009	SERPINA1	34690000	51256100	46855100
ADTHDEILEGLNFJLTEIPEAQIHEGFQELLR	Hex5HexNAc4NeuAc2Fuc1	107	P01009	SERPINA1	12300000	25867560	44237000
ADTHDEILEGLNFJLTEIPEAQIHEGFQELLR	Hex5HexNAc4NeuAc2	107	P01009	SERPINA1	215910000	25861210	548472170
PALEDLLLGSEAJLTCTLTGLR	Hex4HexNAc5NeuAc1	144	P01876;P01877	IGHA1;IGHA2	1190000		3126850
ADTHDEILEGLNFJLTEIPEAQIHEGFQELLR	Hex5HexNAc7	107	P01009	SERPINA1			10594800
YLGJATAIFFLPDEGKLQHLENELTHDIITK	Hex6HexNAc5NeuAc2Fuc2	271	P01009	SERPINA1			5496510
ADTHDEILEGLNFJLTEIPEAQIHEGFQELLR	Hex6HexNAc4NeuAc1Fuc2	107	P01009	SERPINA1			1224550
YLGJATAIFFLPDEGKLQHLENELTHDIITK	Hex6HexNAc5NeuAc3	271	P01009	SERPINA1	3800000		1979190
ADTHDEILEGLNFJLTEIPEAQIHEGFQELLR	Hex5HexNAc4NeuAc1Fuc3	107	P01009	SERPINA1	52700000	67829700	40700300
SLTFJETYQDISELVYGAK	Hex5HexNAc4NeuAc2	187	P01008	SERPINC1	2340000		2261120
SVQEIQATFFYFTPJKTEDTIFLR	Hex7HexNAc6NeuAc3	72	P02763;P19652	ORM1;ORM2	5760000	17169100	27772000
LGACJDTLQQLMEVFK	Hex5HexNAc4NeuAc2	128	P01008	SERPINC1	1110000		763894
SVQEIQATFFYFTPJKTEDTIFLR	Hex6HexNAc5NeuAc3	72	P02763;P19652	ORM1;ORM2	28500000	24813700	73119500
QLAHQSJSTNIFFSPVSIATAFAMLSLGTK	Hex5HexNAc4NeuAc1	70	P01009	SERPINA1	31100000	58466100	56233000
VSJQTLSLFFTVLQDVPVR	Hex5HexNAc4NeuAc1Fuc1	1424	P01023	A2M	8330000	13563540	4164600
VSJQTLSLFFTVLQDVPVR	Hex5HexNAc4NeuAc1	1424	P01023	A2M	3180000	16709300	19476300
ADTHDEILEGLNFJLTEIPEAQIHEGFQELLR	Hex6HexNAc5Fuc4	107	P01009	SERPINA1			82909900
ADTHDEILEGLNFJLTEIPEAQIHEGFQELLR	Hex5HexNAc4NeuAc1Fuc2	107	P01009	SERPINA1	20160000	1185700800	191179300
SVQEIQATFFYFTPJKTEDTIFLR	Hex6HexNAc5NeuAc2Fuc2	72	P02763;P19652	ORM1;ORM2		240470300	70705100
ADTHDEILEGLNFJLTEIPEAQIHEGFQELLR	Hex6HexNAc5NeuAc3	107	P01009	SERPINA1	116620000	235225590	299343950
ADTHDEILEGLNFJLTEIPEAQIHEGFQELLR	Hex4HexNAc6NeuAc2Fuc3	107	P01009	SERPINA1		4979950	30149870
GCVLLSYLJETVTVSASLESVR	Hex5HexNAc4NeuAc2	55	P01023	A2M	5184452	75279200	73640970
ADTHDEILEGLNFJLTEIPEAQIHEGFQELLR	Hex4HexNAc6NeuAc2Fuc4	107	P01009	SERPINA1		2172820	8215770
ADTHDEILEGLNFJLTEIPEAQIHEGFQELLR	Hex6HexNAc5NeuAc1Fuc2	107	P01009	SERPINA1		106434000	4763220
YLGJATAIFFLPDEGK	Hex6HexNAc5NeuAc3	271	P01009	SERPINA1	4201393	1042990	1599660
ADTHDEILEGLNFJLTEIPEAQIHEGFQELLR	Hex6HexNAc5NeuAc2Fuc2	107	P01009	SERPINA1		228261000	27171040
TEVSSJHVLIYLDKVSJQTLSLFFTVLQDVPVR	Hex5HexNAc4Fuc1	1413	P01023	A2M			619451
ADTHDEILEGLNFJLTEIPEAQIHEGFQELLR	Hex6HexNAc5NeuAc2Fuc3	107	P01009	SERPINA1		87570300	192779400
MLJTSSLLEQLNEQFJWVSR	Hex5HexNAc4NeuAc2	354	P10909	CLU	1650000	1270690	2133646
MLJTSSLLEQLNEQFJWVSR	Hex5HexNAc4NeuAc2	367	P10909	CLU		1868773	1310840
QLAHQSJSTNIFFSPVSIATAFAMLSLGTK	Hex5HexNAc4NeuAc2Fuc1	70	P01009	SERPINA1	5090000		6946850
QLAHQSJSTNIFFSPVSIATAFAMLSLGTK	Hex5HexNAc4NeuAc1Fuc3	70	P01009	SERPINA1			13565400
TEVSSJHVLIYLDKVSJQTLSLFFTVLQDVPVR	Hex5HexNAc4NeuAc1Fuc1	1413	P01023	A2M	1020000	5809450	7878610
TEVSSJHVLIYLDKVSJQTLSLFFTVLQDVPVR	Hex5HexNAc4NeuAc1	1413	P01023	A2M			5700490
QLAHQSJSTNIFFSPVSIATAFAMLSLGTK	Hex5HexNAc4NeuAc2	70	P01009	SERPINA1	72300000	84958200	164106400
ADTHDEILEGLNFJLTEIPEAQIHEGFQELLR	Hex7HexNAc6NeuAc4	107	P01009	SERPINA1	4350000	1425420	3338240
VSJQTLSLFFTVLQDVPVR	Hex5HexNAc4NeuAc2	1424	P01023	A2M	3050000	7165930	5877090
QLAHQSJSTNIFFSPVSIATAFAMLSLGTK	Hex6HexNAc5NeuAc3	70	P01009	SERPINA1	1850000		1524160
MLJTSSLLEQLNEQFJWVSR	Hex6HexNAc5NeuAc3	354	P10909	CLU		592641	805669
YKJNSDISSTR	Hex5HexNAc6Fuc2	46	P01871	IGHM		2043340
NEEYJK	Hex5HexNAc7	56	P02763;P19652	ORM1;ORM2		563334
TKPREEQFJSTFR	Hex5HexNAc4Fuc2	176	P01859	IGHG2		31443300
TKPREEQFJSTFR	Hex3HexNAc5Fuc1	176	P01859	IGHG2	5200000	5936720
HYTJSSQDVTVPCR	Hex5HexNAc5Fuc1	92	P01877	IGHA2		11078600
HYTJSSQDVTVPCR	Hex4HexNAc5Fuc1	92	P01877	IGHA2		3222570
EEQFJSTYR	Hex3HexNAc3Fuc1	177	P01861	IGHG4	5800000	117306900
NEEYJK	Hex6HexNAc5NeuAc2Fuc2	56	P02763;P19652	ORM1;ORM2		47708600
TKPREEQFJSTFR	Hex5HexNAc3NeuAc1Fuc1	176	P01859	IGHG2		2184820
HYTJSSQDVTVPCR	Hex5HexNAc4NeuAc1Fuc1	92	P01877	IGHA2		21122900
FVEGSHJSTVSLTTK	Hex5HexNAc4	3411	P04114	APOB		3280760
HYTJSSQDVTVPCR	Hex5HexNAc5NeuAc1Fuc1	92	P01877	IGHA2		30209200
EEQFJSTFR	Hex5HexNAc5Fuc1	176	P01859	IGHG2	72100000	93086300
QEPERJECFLQHKDDNPNLPR	Hex5HexNAc4Fuc2	123	P02768	ALB	19400000	14095200
EEQFJSTFR	Hex4HexNAc5	176	P01859	IGHG2		6845930
EEQFJSTFR	Hex3HexNAc5	176	P01859	IGHG2		25957000
JHSCEPCQTLAVR	Hex5HexNAc4NeuAc2	433	P00748	F12		1671360
HYTJSSQDVTVPCRVPPPPPCCHPR	Hex5HexNAc5Fuc3	92	P01877	IGHA2		14525640
HYTJSSQDVTVPCRVPPPPPCCHPR	Hex5HexNAc4Fuc3	92	P01877	IGHA2		5076590
HYTJSSQDVTVPCRVPPPPPCCHPR	Hex5HexNAc5NeuAc1Fuc1	92	P01877	IGHA2		1890400
NLFLJHSEJATAK	Hex10HexNAc8Fuc4	211	P00738;P00739	HP;HPR		0
TPLTAJITK	Hex4HexNAc5Fuc3	205	P01877	IGHA2	21900000	14893500
FGCEIENJR	Hex5HexNAc4NeuAc2	128	P25311	AZGP1	8510000	5411430
HYTJSSQDVTVPCRVPPPPPCCHPR	Hex5HexNAc4NeuAc2Fuc1	92	P01877	IGHA2		1270170
HYTJSSQDVTVPCRVPPPPPCCHPR	Hex5HexNAc4NeuAc1Fuc3	92	P01877	IGHA2		5913070
HYTJSSQDVTVPCRVPPPPPCCHPR	Hex5HexNAc5NeuAc1Fuc3	92	P01877	IGHA2		3640900
SRYPHKPEIJSTTHPGADLQEJFCR	Hex5HexNAc4NeuAc1Fuc2	143	P00734	F2	21400000	13586500
IPCSQPPQIEHGTIJSSR	Hex5HexNAc4NeuAc1Fuc2	882	P08603	CFH	27100000	26281000
ISEEJETTCYMGK	Hex5HexNAc4NeuAc1Fuc2	911	P08603	CFH		11260700
ITYSIVQTJCSK	Hex5HexNAc4NeuAc2	205	P01042	KNG1		26147800
GLTFQQJASSMCVPDQDTAIR	Hex5HexNAc5Fuc3	209	P01871	IGHM	312000000	291880800
VYIHPFHLVIHJESTCEQLAK	Hex5HexNAc4Fuc4	47	P01019	AGT	4450000	19606300
IIVPLNNREJISDPTSPLR	Hex5HexNAc4	71	P01591	JCHAIN	7090000	3899550
VVLHPJYSQVDIGLIK	Hex5HexNAc4	241	P00738	HP	50500000	48051400
LAJLTQGEDQYYLR	Hex5HexNAc4NeuAc1	374	P10909	CLU		10046200
ADGTVNQIEGEATPVJLTEPAKLEVK	Hex5HexNAc4	98	P05090	APOD		4989570
IIVPLNNREJISDPTSPLR	Hex5HexNAc4NeuAc1Fuc1	71	P01591	JCHAIN	22600000	36705100
TVLTPATNHMGJVTFTIPANR	Hex6HexNAc3Fuc2	85	P01024	C3		26401100
QVLFLDTVYGJCSTHFTVK	Hex5HexNAc2	185	P04114	APOB		3414000
ADGTVNQIEGEATPVJLTEPAKLEVK	Hex5HexNAc4Fuc2	98	P05090	APOD		9791930
ADGTVNQIEGEATPVJLTEPAKLEVK	Hex5HexNAc4NeuAc1	98	P05090	APOD	2030000	855405
VCQDCPLLAPLJDTR	Hex5HexNAc4NeuAc1	156	P02765	AHSG		3371760
QDQCIYJTTYLNVQR	Hex6HexNAc5NeuAc1Fuc2	93	P02763	ORM1		30384260
TELFSSSCPGGIMLJETGQGYQR	Hex5HexNAc3Fuc2	135	O95445	APOM		2041310
VVLHPJYSQVDIGLIK	Hex5HexNAc4NeuAc1Fuc2	241	P00738	HP		441073340
AALAAFNAQJJGSNFQLEEISR	Hex5HexNAc4Fuc2	175	P02765	AHSG		5864720
ADGTVNQIEGEATPVJLTEPAKLEVK	Hex5HexNAc4NeuAc1Fuc3	98	P05090	APOD		17765000
GLTFQQJASSMCVPDQDTAIR	Hex5HexNAc4NeuAc1Fuc3	209	P01871	IGHM		75950600
SLGNVJFTVSAEALESQELCGTEVPSVPEHGRK	Hex6HexNAc3Fuc2	869	P01023	A2M	107000000	88328800
VVLHPJYSQVDIGLIK	Hex5HexNAc4NeuAc1Fuc3	241	P00738	HP		8749310
SLGNVJFTVSAEALESQELCGTEVPSVPEHGRK	Hex4HexNAc4NeuAc1	869	P01023	A2M		6996130
SLGNVJFTVSAEALESQELCGTEVPSVPEHGRK	Hex5HexNAc3Fuc2	869	P01023	A2M	215000000	86381900
MEFGLJWVFLVAIIK	Hex5HexNAc4NeuAc2	8	A0A075B7F1;S4R3C0	IGHV3OR16-8;EJSG00000259680	90700000	25433700
MVSHHJLTTGATLINEQWLLTTAK	Hex5HexNAc5Fuc3	184	P00738;P00739	HP;HPR		38672100
QJQCFYJSSYLNVQR	Hex7HexNAc6NeuAc3	88	P19652	ORM2	7510000	0
QJQCFYJSSYLNVQR	Hex6HexNAc5NeuAc3	88	P19652	ORM2	20910000	6173660
IGJTGGMLDNILASKLYR	Hex4HexNAc4NeuAc2	638	P53396	ACLY		38846300
CGLVPVLAENYJK	Hex5HexNAc7	432	P02787	TF		392739
QQQHLFGSJVTDCSGJFCLFR	Hex5HexNAc4Fuc5	630	P02787	TF		130304000
QQQHLFGSJVTDCSGJFCLFR	Hex5HexNAc4NeuAc1Fuc2	630	P02787	TF		1020740000
QDQCIYJTTYLNVQR	Hex6HexNAc5NeuAc2Fuc2	93	P02763	ORM1	71500000	89234500
WFYIASAFRNEEYJK	Hex5HexNAc4NeuAc2	56	P02763;P19652	ORM1;ORM2	101000000	33452500
QDQCIYJTTYLNVQR	Hex7HexNAc6NeuAc2Fuc2	93	P02763	ORM1	8820000	13402300
TELFSSSCPGGIMLJETGQGYQR	Hex5HexNAc4NeuAc1Fuc2	135	O95445	APOM		3065720
VVLHPJYSQVDIGLIK	Hex6HexNAc5NeuAc2Fuc2	241	P00738	HP		22450500
JISDGFDGIPDNVDAALALPAHSYSGR	Hex5HexNAc4NeuAc1	242	P04004	VTN		31904400
ALPQPQJVTSLLGCTH	Hex5HexNAc4NeuAc1Fuc2	453	P02790	HPX		9321430
FEVDSPVYJATWSASLK	Hex5HexNAc4NeuAc2	3895	P04114	APOB		1976710
WVLTAAHCLLYPPWDKJFTENDLLVR	Hex5HexNAc4Fuc2	416	P00734	F2	14100000	11515500
LDAPTNLQFVJETDSTVLVR	Hex5HexNAc4NeuAc2	1007	P02751	FN1	10300000	7155995
QJQCFYJSSYLNVQR	Hex7HexNAc6NeuAc3Fuc2	93	P19652	ORM2		3107350
LSLHRPALEDLLLGSEAJLTCTLTGLR	Hex5HexNAc5Fuc1	144	P01876;P01877	IGHA1;IGHA2		174640000
LSLHRPALEDLLLGSEAJLTCTLTGLR	Hex4HexNAc4Fuc2	144	P01876;P01877	IGHA1;IGHA2	12900000	16735700
IYSGILJLSDITK	Hex5HexNAc4NeuAc2	453	P03952	KLKB1	2600000	1782040
SVQEIQATFFYFTPJKTEDTIFLR	Hex7HexNAc6NeuAc2	72	P02763;P19652	ORM1;ORM2	21300000	613081
SVQEIQATFFYFTPJKTEDTIFLR	Hex7HexNAc6NeuAc1Fuc2	72	P02763;P19652	ORM1;ORM2		13628100
LSLHRPALEDLLLGSEAJLTCTLTGLR	Hex5HexNAc5Fuc4	144	P01876;P01877	IGHA1;IGHA2	23800000	0
YLGJATAIFFLPDEGK	Hex5HexNAc4NeuAc1Fuc3	271	P01009	SERPINA1		2794910
YLGJATAIFFLPDEGKLQHLENELTHDIITK	Hex7HexNAc6	271	P01009	SERPINA1		15281200
YLGJATAIFFLPDEGKLQHLENELTHDIITK	Hex12HexNAc2	271	P01009	SERPINA1		5516220
YLGJATAIFFLPDEGKLQHLENELTHDIITK	Hex5HexNAc5NeuAc1Fuc1	271	P01009	SERPINA1		369365000
ADTHDEILEGLNFJLTEIPEAQIHEGFQELLR	Hex8HexNAc7	107	P01009	SERPINA1		14435500
ADTHDEILEGLNFJLTEIPEAQIHEGFQELLR	Hex9HexNAc6NeuAc2	107	P01009	SERPINA1		3712730
ADTHDEILEGLNFJLTEIPEAQIHEGFQELLR	Hex5HexNAc5NeuAc1Fuc1	107	P01009	SERPINA1		60679500
ADTHDEILEGLNFJLTEIPEAQIHEGFQELLR	Hex7HexNAc6NeuAc2Fuc2	107	P01009	SERPINA1		7475700
ADTHDEILEGLNFJLTEIPEAQIHEGFQELLR	Hex9HexNAc5NeuAc1Fuc1	107	P01009	SERPINA1		3972890
GCVLLSYLJETVTVSASLESVR	Hex5HexNAc4NeuAc1Fuc2	55	P01023	A2M		32574500
ADTHDEILEGLNFJLTEIPEAQIHEGFQELLR	Hex5HexNAc4Fuc4	107	P01009	SERPINA1		24895800
SVQEIQATFFYFTPJKTEDTIFLR	Hex7HexNAc6NeuAc4	72	P02763;P19652	ORM1;ORM2		1986600
HJSTGCLR	Hex5HexNAc4NeuAc2	291	P10909	CLU	44200000
TKPREEQFJSTYR	Hex3HexNAc3	177	P01861	IGHG4	92400000
YKJNSDISSTR	Hex4HexNAc5Fuc1	46	P01871	IGHM	10700000
TKPREEQFJSTYR	Hex5HexNAc4	177	P01861	IGHG4	1480000
TKPREEQYJSTYR	Hex4HexNAc5NeuAc1Fuc1	180	P01857	IGHG1	3190000
EJGTISR	Hex7HexNAc6NeuAc2	103	P02763	ORM1	27200000
EEQFJSTYR	Hex4HexNAc3Fuc2	177	P01861	IGHG4	14700000
YKJNSDISSTR	Hex5HexNAc5NeuAc2	46	P01871	IGHM	4370000
EEQYJSTYR	Hex9HexNAc6Fuc4	180	P01857	IGHG1	67600000
EEQFJSTYR	Hex3HexNAc4	177	P01861	IGHG4	9070000
TKPREEQYJSTYR	Hex5HexNAc4NeuAc1Fuc3	180	P01857	IGHG1	8300000
TKPREEQYJSTYR	Hex5HexNAc4NeuAc2Fuc1	180	P01857	IGHG1	1700000
JVTAEQAR	Hex5HexNAc4NeuAc2	249	P00748	F12	5810000
TKPREEQFJSTYR	Hex5HexNAc4Fuc3	177	P01861	IGHG4	57100000
EJGTVSR	Hex6HexNAc5NeuAc2Fuc2	103	P19652	ORM2	14300000
FSYMWTINJFSFCR	Hex3HexNAc3	40	O43791;Q6IQ16	SPOP;SPOPL	51500000
HEEGHMLJCTCFGQGR	Hex5HexNAc4NeuAc1	542	P02751	FN1	2180000
RHEEGHMLJCTCFGQGR	Hex5HexNAc4NeuAc2	542	P02751	FN1	5100000
EJGTISR	Hex6HexNAc5NeuAc1Fuc4	103	P02763	ORM1	9010000
EJGTISR	Hex7HexNAc6NeuAc3	103	P02763	ORM1	3420000
FVEGSHJSTVSLTTK	Hex5HexNAc4Fuc2	3411	P04114	APOB	9780000
PQGQWAEDVLGJK	Hex5HexNAc4NeuAc2	79	Q29983	MICA	10600000
TGPQNGWNDPPALJR	Hex5HexNAc2	1002	O94979	SEC31A	15500000
QEPERJECFLQHKDDNPNLPR	Hex5HexNAc4Fuc4	123	P02768	ALB	66400000
QEPERJECFLQHKDDNPNLPR	Hex5HexNAc4NeuAc1Fuc2	123	P02768	ALB	87700000
EEQFJSTFR	Hex4HexNAc5NeuAc1Fuc1	176	P01859	IGHG2	6860000
EEQFJSTFR	Hex4HexNAc4NeuAc1	176	P01859	IGHG2	4510000
EJGTISR	Hex7HexNAc6NeuAc4	103	P02763	ORM1	67500000
YPHKPEIJSTTHPGADLQEJFCR	Hex5HexNAc4NeuAc2	143	P00734	F2	1430000
KYNSQJQSNNQFVLYR	Hex5HexNAc4NeuAc1Fuc2	48	P01042	KNG1	0
JHSCSEGQISIFR	Hex5HexNAc4NeuAc2	731	O75882	ATRN	2130000
LAGKPTHVJVSVVMAEVDGTCY	Hex4HexNAc5NeuAc1Fuc1	340	P01876	IGHA1	18900000
VFHIHJESWVLLTPK	Hex5HexNAc2	428	O75882	ATRN	10600000
STGKPTLYJVSLVMSDTAGTCY	Hex5HexNAc2	440	P01871	IGHM	20100000
TVDKSTGKPTLYJVSLVMSDTAGTCY	Hex6HexNAc2	440	P01871	IGHM	17600000
VVLHPJYSQVDIGLIK	Hex7HexNAc6	241	P00738	HP	2450000
IIVPLNNREJISDPTSPLR	Hex5HexNAc5Fuc3	71	P01591	JCHAIN	9600000
SWPAVGJCSSALR	Hex5HexNAc4NeuAc1Fuc2	187	P02790	HPX	12400000
GLTFQQJASSMCVPDQDTAIR	Hex6HexNAc5NeuAc1Fuc1	209	P01871	IGHM	2040000
VVLHPJYSQVDIGLIK	Hex7HexNAc6NeuAc1	241	P00738	HP	14100000
KVCQDCPLLAPLJDTR	Hex5HexNAc4Fuc4	156	P02765	AHSG	260000000
GLTFQQJASSMCVPDQDTAIR	Hex5HexNAc4Fuc2	209	P01871	IGHM	11600000
VVLHPJYSQVDIGLIK	Hex6HexNAc5NeuAc1	241	P00738	HP	242900000
QJQCFYJSSYLNVQR	Hex6HexNAc5NeuAc2	93	P19652	ORM2	1980000
ITYSIVQTJCSK	Hex6HexNAc5NeuAc3	205	P01042	KNG1	2510000
VVLHPJYSQVDIGLIK	Hex6HexNAc4NeuAc1	241	P00738	HP	14500000
VVLHPJYSQVDIGLIK	Hex4HexNAc4NeuAc1	241	P00738	HP	1700000
ADGTVNQIEGEATPVJLTEPAKLEVK	Hex5HexNAc4Fuc3	98	P05090	APOD	21500000
MVSHHJLTTGATLINEQWLLTTAK	Hex6HexNAc4NeuAc1	184	P00738;P00739	HP;HPR	3890000
MVSHHJLTTGATLINEQWLLTTAK	Hex5HexNAc4Fuc3	184	P00738;P00739	HP;HPR	3790000
SLGNVJFTVSAEALESQELCGTEVPSVPEHGRK	Hex5HexNAc3	869	P01023	A2M	88100000
VIDFJCTTSSVSSALANTK	Hex5HexNAc4NeuAc1	125	P04196	HRG	6870000
LAGKPTHVJVSVVMAEVDGTCY	Hex5HexNAc5Fuc3	340	P01876	IGHA1	29000000
LAJLTQGEDQYYLR	Hex5HexNAc4NeuAc2	374	P10909	CLU	17250000
LAGKPTHVJVSVVMAEVDGTCY	Hex5HexNAc4Fuc2	340	P01876	IGHA1	5650000
WFYIASAFRNEEYJK	Hex5HexNAc4Fuc2	56	P02763;P19652	ORM1;ORM2	12000000
TELFSSSCPGGIMLJETGQGYQR	Hex5HexNAc4Fuc2	135	O95445	APOM	5530000
VVLHPJYSQVDIGLIK	Hex7HexNAc6NeuAc2	241	P00738	HP	74800000
VVLHPJYSQVDIGLIK	Hex5HexNAc4NeuAc4Fuc1	241	P00738	HP	21500000
ADGTVNQIEGEATPVJLTEPAKLEVK	Hex5HexNAc4NeuAc2Fuc1	98	P05090	APOD	5070000
VVLHPJYSQVDIGLIK	Hex5HexNAc5NeuAc3Fuc1	241	P00738	HP	5820000
VVLHPJYSQVDIGLIK	Hex4HexNAc3	241	P00738	HP	2920000
MVSHHJLTTGATLINEQWLLTTAK	Hex5HexNAc4NeuAc2Fuc1	184	P00738;P00739	HP;HPR	6690000
MVSHHJLTTGATLINEQWLLTTAK	Hex6HexNAc5NeuAc1Fuc2	184	P00738;P00739	HP;HPR	164000000
QJQCFYJSSYLNVQR	Hex7HexNAc6NeuAc2Fuc2	93	P19652	ORM2	53300000
QJQCFYJSSYLNVQR	Hex6HexNAc5NeuAc3	93	P19652	ORM2	12600000
WFYIASAFRNEEYJK	Hex6HexNAc5NeuAc1Fuc2	56	P02763;P19652	ORM1;ORM2	7770000
QQQHLFGSJVTDCSGJFCLFR	Hex12HexNAc2	630	P02787	TF	9370000
QQQHLFGSJVTDCSGJFCLFR	Hex5HexNAc5NeuAc1Fuc1	630	P02787	TF	53800000
LNAENJATFYFK	Hex6HexNAc5NeuAc3	294	P01042	KNG1	1770000
LQAPLJYTEFQKPICLPSK	Hex5HexNAc4NeuAc2	494	P03952	KLKB1	1170000
MVSHHJLTTGATLINEQWLLTTAK	Hex6HexNAc5NeuAc2Fuc2	184	P00738;P00739	HP;HPR	446400000
MVSHHJLTTGATLINEQWLLTTAK	Hex6HexNAc5NeuAc1Fuc4	184	P00738;P00739	HP;HPR	142000000
VVLHPJYSQVDIGLIK	Hex7HexNAc6NeuAc3	241	P00738	HP	5190000
VVLHPJYSQVDIGLIK	Hex6HexNAc5NeuAc2Fuc3	241	P00738	HP	3820000
QLJYVWIGLJFTSLK	Hex6HexNAc5NeuAc3	169	Q9NZS2	KLRF1	1740000
ITYSIVQTJCSKENFLFLTPDCK	Hex6HexNAc5NeuAc1Fuc2	205	P01042	KNG1	3820000
ITYSIVQTJCSKENFLFLTPDCK	Hex6HexNAc5NeuAc2	205	P01042	KNG1	1050000
ITYSIVQTJCSKENFLFLTPDCK	Hex5HexNAc4NeuAc1Fuc2	205	P01042	KNG1	2040000
IYPGVDFGGEELJVTFVK	Hex5HexNAc4NeuAc1	308	P03952	KLKB1	2700000
YLGJATAIFFLPDEGK	Hex5HexNAc4Fuc3	271	P01009	SERPINA1	2200000
QJQCFYJSSYLNVQR	Hex7HexNAc6NeuAc4	93	P19652	ORM2	10380000
QJQCFYJSSYLNVQR	Hex7HexNAc6NeuAc4	88	P19652	ORM2	10380000
SVQEIQATFFYFTPJKTEDTIFLR	Hex7HexNAc6NeuAc1	72	P02763;P19652	ORM1;ORM2	5760000
AALAAFNAQJJGSNFQLEEISR	Hex6HexNAc5NeuAc3	175	P02765	AHSG	2010000
SVQEIQATFFYFTPJKTEDTIFLR	Hex6HexNAc5NeuAc1	72	P02763;P19652	ORM1;ORM2	2790000
VLSJNSDANLELINTWVAK	Hex5HexNAc4NeuAc1Fuc2	253	P05155	SERPING1	12100000
VGQLQLSHJLSLVILVPQNLK	Hex5HexNAc4Fuc4	352	P05155	SERPING1	14100000
LSLHRPALEDLLLGSEAJLTCTLTGLR	Hex6HexNAc4Fuc2	144	P01876;P01877	IGHA1;IGHA2	6120000
LSLHRPALEDLLLGSEAJLTCTLTGLR	Hex4HexNAc5Fuc3	144	P01876;P01877	IGHA1;IGHA2	11200000
ITYSIVQTJCSKENFLFLTPDCK	Hex8HexNAc7NeuAc1	205	P01042	KNG1	3330000
LSLHRPALEDLLLGSEAJLTCTLTGLR	Hex6HexNAc3Fuc2	144	P01876;P01877	IGHA1;IGHA2	77500000
WVLTAAHCLLYPPWDKJFTENDLLVR	Hex5HexNAc4NeuAc1Fuc2	416	P00734	F2	39500000
IYPGVDFGGEELJVTFVK	Hex5HexNAc4NeuAc2	308	P03952	KLKB1	6600000
YLGJATAIFFLPDEGK	Hex6HexNAc5NeuAc2	271	P01009	SERPINA1	1050000
JISDGFDGIPDNVDAALALPAHSYSGR	Hex6HexNAc5NeuAc3	242	P04004	VTN	2120000
SVQEIQATFFYFTPJKTEDTIFLR	Hex6HexNAc5NeuAc1Fuc2	72	P02763;P19652	ORM1;ORM2	32700000
YLGJATAIFFLPDEGK	Hex4HexNAc3Fuc2	271	P01009	SERPINA1	3730000
ADTHDEILEGLNFJLTEIPEAQIHEGFQELLR	Hex6HexNAc5Fuc2	107	P01009	SERPINA1	18600000
GCVLLSYLJETVTVSASLESVR	Hex5HexNAc4NeuAc1Fuc1	55	P01023	A2M	10660000
YLGJATAIFFLPDEGKLQHLENELTHDIITK	Hex4HexNAc3Fuc2	271	P01009	SERPINA1	11300000
YLGJATAIFFLPDEGKLQHLENELTHDIITK	Hex5HexNAc4NeuAc1Fuc3	271	P01009	SERPINA1	6930000
VLSJNSDANLELINTWVAK	Hex6HexNAc5NeuAc2Fuc2	253	P05155	SERPING1	1980000
VLSJNSDANLELINTWVAK	Hex6HexNAc5NeuAc3	253	P05155	SERPING1	693452
IVGGTJSSWGEWPWQVSLQVK	Hex5HexNAc4NeuAc2	396	P03952	KLKB1	2181172
SVQEIQATFFYFTPJKTEDTIFLR	Hex8HexNAc7NeuAc2Fuc2	72	P02763;P19652	ORM1;ORM2	4520000
ADTHDEILEGLNFJLTEIPEAQIHEGFQELLR	Hex4HexNAc6NeuAc1Fuc3	107	P01009	SERPINA1	1400000
PALEDLLLGSEAJLTCTLTGLR	Hex4HexNAc4NeuAc1	144	P01876;P01877	IGHA1;IGHA2	461272
ADTHDEILEGLNFJLTEIPEAQIHEGFQELLR	Hex6HexNAc8	107	P01009	SERPINA1	5090000
QLAHQSJSTNIFFSPVSIATAFAMLSLGTK	Hex5HexNAc4NeuAc1Fuc1	70	P01009	SERPINA1	8510000
GCVLLSYLJETVTVSASLESVR	Hex12HexNAc2	55	P01023	A2M	10630000
ADTHDEILEGLNFJLTEIPEAQIHEGFQELLR	Hex6HexNAc5NeuAc2Fuc4	107	P01009	SERPINA1	1510000
ADTHDEILEGLNFJLTEIPEAQIHEGFQELLR	Hex9HexNAc7	107	P01009	SERPINA1	12800000
MLJTSSLLEQLNEQFJWVSR	Hex6HexNAc5NeuAc2	354	P10909	CLU	3008872
PALEDLLLGSEAJLTCTLTGLR	Hex5HexNAc4NeuAc2	144	P01876;P01877	IGHA1;IGHA2	500183
GCVLLSYLJETVTVSASLESVR	Hex5HexNAc4NeuAc2Fuc1	55	P01023	A2M	703479

## Sheet: Table S3
Garapati, K. et al. (2024), Defining albumin as a glycoprotein with multiple N-linked glycosylation sites
Table S3. Glycopeptides from albumin detected in additional volunteer donors by targeted analysis.
	Asn68					Asn123
	Hex5HeNAc4NeuAc2	Hex5HeNAc4NeuAc1	Hex5HeNAc4NeuAc2Fuc1	Hex4HeNAc3NeuAc1		Hex5HeNAc4NeuAc2	Hex5HeNAc4NeuAc1	Hex5HeNAc4NeuAc2Fuc1	Hex4HeNAc3NeuAc1
Donor 1	Detected	No	No	No		Detected	Detected	Detected	No
Donor 2	Detected	Detected	No	No		Detected	No	Detected	No
Donor 3	Detected	Detected	No	No		Detected	No	Detected	Detected
Donor 4	Detected	No	No	No		Detected	No	Detected	No
Donor 5	Detected	No	No	No		No	No	Detected	No
Donor 6	Detected	No	No	Detected		Detected	Detected	Detected	No
Donor 7	Detected	Detected	No	Detected		No	Detected	Detected	No
Donor 8	Detected	Detected	No	Detected		No	No	Detected	No
Donor 9	Detected	No	No	No		Detected	No	Detected	No
Donor 10	Detected	No	No	No		Detected	Detected	Detected	No
Donor 11	Detected	No	No	No		Detected	Detected	Detected	No
Donor 12	Detected	No	No	No		Detected	No	Detected	No
Donor 13	Detected	No	No	No		Detected	No	Detected	No
Donor 14	Detected	No	No	No		Detected	No	Detected	No
Donor 15	Detected	No	No	No		Detected	No	Detected	No
Donor 16	Detected	No	No	No		Detected	No	Detected	No
Donor 17	Detected	No	No	No		Detected	No	Detected	No
Donor 18	Detected	No	No	No		Detected	No	Detected	No
Donor 19	Detected	No	No	No		Detected	No	Detected	Detected
Donor 20	Detected	No	No	No		No	No	Detected	No

## Sheet: Table S4
Garapati, K. et al. (2024), Defining albumin as a glycoprotein with multiple N-linked glycosylation sites
Table S3. List of glycopeptides detected by discovery analysis of MAX-enriched bovine serum albumin sample.
Peptide sequence (N in N-x-S/T/C/V replaced with J)	Glycan composition	Glycosylation site in protein	Protein accession (UniProt)	Gene symbol
QEPERJECFLSHK	Hex5HexNAc4NeuGc1	123	P02769	ALB
QEPERJECFLSHK	Hex5HexNAc4NeuAc1	123	P02769	ALB
QEPERJECFLSHKDDSPDLPK	Hex5HexNAc4NeuAc1NeuGc1	123	P02769	ALB
YJGVFQECCQAEDK	Hex5HexNAc4NeuAc1Fuc2	185	P02769	ALB
YJGVFQECCQAEDK	Hex5HexNAc4NeuAc2	185	P02769	ALB
YJGVFQECCQAEDK	Hex5HexNAc4NeuAc1NeuGc1	185	P02769	ALB
FGJWSAQPSCK	Hex5HexNAc4NeuGc1	253	P17690	APOH
FGJWSAQPSCK	Hex5HexNAc4NeuGc2	253	P17690	APOH
FGJWSAQPSCK	Hex5HexNAc4NeuAc1	253	P17690	APOH
FGJWSAQPSCK	Hex5HexNAc4NeuAc1Fuc2	253	P17690	APOH
FGJWSAQPSCK	Hex5HexNAc4NeuAc1NeuGc1	253	P17690	APOH
FGJWSAQPSCK	Hex5HexNAc4NeuAc2	253	P17690	APOH
GJVSVTR	Hex5HexNAc4NeuAc1NeuGc1	120	P00735	F2
GJVSVTR	Hex5HexNAc4NeuAc2	120	P00735	F2
GEVJASFSDRR	Hex5HexNAc4NeuGc2	1044	Q28107	F5
LPNSPQJDSR	Hex5HexNAc4NeuAc1Fuc2	964	Q28107	F5
TVNKLPNSPQJDSR	Hex5HexNAc4NeuGc2	964	Q28107	F5
TVNKLPNSPQJDSR	Hex5HexNAc4NeuAc1NeuGc1	964	Q28107	F5
TVNKLPNSPQJDSR	Hex5HexNAc4NeuAc2	964	Q28107	F5
JCSSHHFPR	Hex5HexNAc4NeuAc1NeuGc1	122	P33433	HRG
GLCAJASAVGR	Hex6HexNAc4NeuGc1Fuc1	118	P20959	IGFBP3
GLCAJASAVGR	Hex6HexNAc4NeuAc1Fuc1	118	P20959	IGFBP3
CVYJCSFIK	Hex5HexNAc4NeuGc1Fuc2	94	Q3SZR3	ORM1
CVYJCSFIK	Hex5HexNAc4NeuGc2	94	Q3SZR3	ORM1
CVYJCSFIK	Hex5HexNAc4NeuAc1NeuGc1	94	Q3SZR3	ORM1
CVYJCSFIK	Hex5HexNAc4NeuAc2	94	Q3SZR3	ORM1
CVYJCSFIK	Hex6HexNAc4Fuc1	94	Q3SZR3	ORM1
NPEYJK	Hex3HexNAc3Fuc2	57	Q3SZR3	ORM1
NPEYJK	Hex4HexNAc3NeuGc1	57	Q3SZR3	ORM1
NPEYJK	Hex4HexNAc3NeuAc1	57	Q3SZR3	ORM1
NPEYJK	Hex5HexNAc3Fuc1	57	Q3SZR3	ORM1
NPEYJK	Hex5HexNAc4Fuc2	57	Q3SZR3	ORM1
NPEYJK	Hex5HexNAc4NeuGc1	57	Q3SZR3	ORM1
NPEYJK	Hex5HexNAc4NeuGc1Fuc3	57	Q3SZR3	ORM1
NPEYJK	Hex5HexNAc4NeuGc2	57	Q3SZR3	ORM1
NPEYJK	Hex5HexNAc4NeuGc2Fuc2	57	Q3SZR3	ORM1
NPEYJK	Hex5HexNAc4NeuGc3	57	Q3SZR3	ORM1
NPEYJK	Hex5HexNAc4NeuAc1	57	Q3SZR3	ORM1
NPEYJK	Hex5HexNAc4NeuAc1Fuc2	57	Q3SZR3	ORM1
NPEYJK	Hex5HexNAc4NeuAc1NeuGc1	57	Q3SZR3	ORM1
NPEYJK	Hex5HexNAc4NeuAc1NeuGc1Fuc2	57	Q3SZR3	ORM1
NPEYJK	Hex5HexNAc4NeuAc1NeuGc2	57	Q3SZR3	ORM1
NPEYJK	Hex5HexNAc4NeuAc2	57	Q3SZR3	ORM1
NPEYJK	Hex5HexNAc4NeuAc2Fuc1	57	Q3SZR3	ORM1
NPEYJK	Hex5HexNAc4NeuAc2Fuc2	57	Q3SZR3	ORM1
NPEYJK	Hex5HexNAc4NeuAc2NeuGc1	57	Q3SZR3	ORM1
NPEYJK	Hex5HexNAc4NeuAc3	57	Q3SZR3	ORM1
NPEYJK	Hex5HexNAc5NeuAc1NeuGc1Fuc1	57	Q3SZR3	ORM1
NPEYJK	Hex6HexNAc4Fuc1	57	Q3SZR3	ORM1
NPEYJK	Hex6HexNAc4NeuGc1Fuc1	57	Q3SZR3	ORM1
NPEYJK	Hex6HexNAc4NeuGc2Fuc1	57	Q3SZR3	ORM1
NPEYJK	Hex6HexNAc5Fuc2	57	Q3SZR3	ORM1
NPEYJK	Hex6HexNAc5NeuGc1Fuc2	57	Q3SZR3	ORM1
NPEYJK	Hex6HexNAc5NeuGc3	57	Q3SZR3	ORM1
NPEYJK	Hex6HexNAc5NeuAc1Fuc2	57	Q3SZR3	ORM1
NPEYJK	Hex6HexNAc5NeuAc1NeuGc1	57	Q3SZR3	ORM1
NPEYJK	Hex6HexNAc5NeuAc1NeuGc1Fuc2	57	Q3SZR3	ORM1
NPEYJK	Hex6HexNAc5NeuAc1NeuGc2	57	Q3SZR3	ORM1
NPEYJK	Hex6HexNAc5NeuAc2	57	Q3SZR3	ORM1
NPEYJK	Hex6HexNAc5NeuAc2NeuGc1	57	Q3SZR3	ORM1
NPEYJK	Hex6HexNAc5NeuAc3	57	Q3SZR3	ORM1
NPEYJK	Hex7HexNAc5NeuGc2Fuc1	57	Q3SZR3	ORM1
NPEYJKSAR	Hex5HexNAc4NeuGc2	57	Q3SZR3	ORM1
NPEYJKSAR	Hex5HexNAc4NeuAc1NeuGc1	57	Q3SZR3	ORM1
QJGTLSK	Hex4HexNAc3NeuAc1	104	Q3SZR3	ORM1
QJGTLSK	Hex5HexNAc4NeuGc1Fuc2	104	Q3SZR3	ORM1
QJGTLSK	Hex5HexNAc4NeuGc2	104	Q3SZR3	ORM1
QJGTLSK	Hex5HexNAc4NeuGc2Fuc1	104	Q3SZR3	ORM1
QJGTLSK	Hex5HexNAc4NeuGc3	104	Q3SZR3	ORM1
QJGTLSK	Hex5HexNAc4NeuAc1	104	Q3SZR3	ORM1
QJGTLSK	Hex5HexNAc4NeuAc1Fuc2	104	Q3SZR3	ORM1
QJGTLSK	Hex5HexNAc4NeuAc1NeuGc1	104	Q3SZR3	ORM1
QJGTLSK	Hex5HexNAc4NeuAc1NeuGc2	104	Q3SZR3	ORM1
QJGTLSK	Hex5HexNAc4NeuAc2	104	Q3SZR3	ORM1
QJGTLSK	Hex5HexNAc4NeuAc2Fuc2	104	Q3SZR3	ORM1
QJGTLSK	Hex5HexNAc4NeuAc2NeuGc1	104	Q3SZR3	ORM1
QJGTLSK	Hex5HexNAc4NeuAc3	104	Q3SZR3	ORM1
QJGTLSK	Hex6HexNAc5NeuGc3	104	Q3SZR3	ORM1
QJGTLSK	Hex6HexNAc5NeuAc1NeuGc1	104	Q3SZR3	ORM1
QJGTLSK	Hex6HexNAc5NeuAc1NeuGc2	104	Q3SZR3	ORM1
QJGTLSK	Hex6HexNAc5NeuAc2Fuc2	104	Q3SZR3	ORM1
QJGTLSK	Hex6HexNAc5NeuAc2NeuGc1	104	Q3SZR3	ORM1
QJGTLSK	Hex6HexNAc5NeuAc3	104	Q3SZR3	ORM1
QJGTLSKVESDR	Hex5HexNAc4NeuGc2	104	Q3SZR3	ORM1
QJGTLSKVESDR	Hex5HexNAc4NeuAc1NeuGc1	104	Q3SZR3	ORM1
QJGTLSKVESDR	Hex5HexNAc4NeuAc2	104	Q3SZR3	ORM1
HTEQAEFHVSDJK	Hex4HexNAc3NeuGc1	230;230;230;230	Q9TTE1;Q3ZEJ6;A2I7N0;A2I7M9	SERPINA3-1;SERPINA3-3;SERPINA3-4;SERPINA3-2
HTEQAEFHVSDJK	Hex5HexNAc4Fuc2	230;230;230;230	Q9TTE1;Q3ZEJ6;A2I7N0;A2I7M9	SERPINA3-1;SERPINA3-3;SERPINA3-4;SERPINA3-2
HTEQAEFHVSDJK	Hex5HexNAc4NeuGc1	230;230;230;230	Q9TTE1;Q3ZEJ6;A2I7N0;A2I7M9	SERPINA3-1;SERPINA3-3;SERPINA3-4;SERPINA3-2
HTEQAEFHVSDJK	Hex5HexNAc4NeuGc2	230;230;230;230	Q9TTE1;Q3ZEJ6;A2I7N0;A2I7M9	SERPINA3-1;SERPINA3-3;SERPINA3-4;SERPINA3-2
HTEQAEFHVSDJK	Hex5HexNAc4NeuAc1	230;230;230;230	Q9TTE1;Q3ZEJ6;A2I7N0;A2I7M9	SERPINA3-1;SERPINA3-3;SERPINA3-4;SERPINA3-2
HTEQAEFHVSDJK	Hex5HexNAc4NeuAc1Fuc2	230;230;230;230	Q9TTE1;Q3ZEJ6;A2I7N0;A2I7M9	SERPINA3-1;SERPINA3-3;SERPINA3-4;SERPINA3-2
HTEQAEFHVSDJK	Hex5HexNAc4NeuAc1NeuGc1	230;230;230;230	Q9TTE1;Q3ZEJ6;A2I7N0;A2I7M9	SERPINA3-1;SERPINA3-3;SERPINA3-4;SERPINA3-2
HTEQAEFHVSDJK	Hex5HexNAc4NeuAc2	230;230;230;230	Q9TTE1;Q3ZEJ6;A2I7N0;A2I7M9	SERPINA3-1;SERPINA3-3;SERPINA3-4;SERPINA3-2
HTEQAEFHVSDJK	Hex6HexNAc4Fuc1	230;230;230;230	Q9TTE1;Q3ZEJ6;A2I7N0;A2I7M9	SERPINA3-1;SERPINA3-3;SERPINA3-4;SERPINA3-2

## Sheet: Table S5
Garapati, K. et al. (2024), Defining albumin as a glycoprotein with multiple N-linked glycosylation sites
Table S3. List of glycopeptides detected by discovery analysis of MAX-enriched rabbit serum albumin sample.
Peptide sequence (N in N-x-S/T/C/V replaced with J)	Glycan composition	Glycosylation site in protein	Protein accession (UniProt)	Gene symbol
CIQHYEJSTVPENK	Hex5HexNAc4	256	P19007	HP
CIQHYEJSTVPENK	Hex5HexNAc4NeuAc1	256	P19007	HP
CIQHYEJSTVPENK	Hex5HexNAc4NeuAc1	256	P19007	HP
EPERJECFLHHK	Hex5HexNAc4NeuAc2	123	P49065	ALB
KEPERJECFLHHK	Hex5HexNAc4NeuAc2	123	P49065	ALB
KEPERJECFLHHK	Hex5HexNAc4NeuAc2	123	P49065	ALB
KEPERJECFLHHK	Hex5HexNAc4NeuAc1	123	P49065	ALB
EQQFJSTIR	Hex3HexNAc4	173	P01870
EQQFJSTIR	Hex3HexNAc4	173	P01870
CIQHYEJSTVPENK	Hex5HexNAc4NeuAc2	256	P19007	HP
CIQHYEJSTVPENK	Hex5HexNAc4NeuAc2	256	P19007	HP
CIQHYEJSTVPENK	Hex5HexNAc4NeuAc2	256	P19007	HP
EQQFJSTIR	Hex4HexNAc4NeuGc1	173	P01870
CIQHYEJSTVPENKIPK	Hex5HexNAc4Fuc2	256	P19007	HP
CIQHYEJSTVPENKIPK	Hex5HexNAc4NeuAc1	256	P19007	HP
CIQHYEJSTVPENKIPK	Hex5HexNAc4Fuc2	256	P19007	HP
CIQHYEJSTVPENKIPK	Hex5HexNAc4NeuAc1	256	P19007	HP
CIQHYEJSTVPENKIPK	Hex5HexNAc4NeuAc2	256	P19007	HP
CIQHYEJSTVPENKIPK	Hex5HexNAc4NeuAc1Fuc2	256	P19007	HP
TARPPLREQQFJSTIR	Hex4HexNAc4	173	P01870
